# Supplementary material for: Differential Gene Expression Across Species Following Spinal Cord Injury: A Systematic Review and Meta-Analysis
Source: Mol Neurobiol. 2025 Dec 20;63(1):315. doi: 10.1007/s12035-025-05496-y (PMC12718242; doi:10.1007/s12035-025-05496-y)
Supplement: Supplementary file 1 — (XLSX 72.5 KB) [file 12035_2025_5496_MOESM1_ESM.xlsx]

## Sheet: 1a (Systematic review studies)
Identifier	DOI	Year	First author	Title	Journal	Intervention	Species	Injury phase	Age	Sample size (n)	Platform	Study type	Accession number
Aimone2004	10.1186/1471-2202-14-81	2004	Aimone	Spatial and temporal gene expression profiling of the contused rat spinal cord	Developmental biology	None	Rattus norvegicus	Acute (3 hours &1 dpi) & subacute (7 dpi) & Chronic (35 dpi)	Adult	15	Affymetrix rat RG-U34A chip	Microarray	Unavailable
Amo-Aparicio2021	10.7150/thno.65203	2021	Amo-Aparicio	Interleukin-4 and interleukin-13 induce different metabolic profiles in microglia and macrophages that relate with divergent outcomes after spinal cord injury	Theranostics	IL-13 or IL-4 injection	Mus musculus	Acute (3 dpi)	Adult	18	Illumina HiSeq 2500	RNA-Seq	GSE158510
Avila-Martin2017	10.1371/journal.pone.0189151	2017	Avila-Martin	Treatment with albumin-hydroxyoleic acid complex restores sensorimotor function in rats with spinal cord injury: Efficacy and gene expression regulation	Plos one	Albumin-hydroxyoleic acid complex adminsteration	Rattus norvegicus	Acute (1 dpi) & sub acute (7 dpi)	Adult	20	Affymetrix Rat Genome 230 2.0 Array	microarray	GSE104317
Bastien2013	10.1523/JNEUROSCI.0498-15.2015	2015	Bastien	IL-1α Gene Deletion Protects Oligodendrocytes after Spinal Cord Injury through Upregulation of the Survival Factor Tox3	Journal of neuroscience	Il1a-knockout and Il1b-knockout	Mus musculus	Acute (1 dpi)	Adult	12	Agilent-084783 Mus musculus array (circMouse_0410; Agilent Probe Name)	microarray	GSE70302
Bracchi-Ricard2013	10.1186/1742-2094-10-92	2013	Bracchi-Ricard	Inhibition of astroglial NF-kappaB enhances oligodendrogenesis following spinal cord injury	Journal of neuroinflammation	Transgenesis (GFAP-IκBα-dn mice)	Mus musculus	Acute (3 dpi), subacute (3 wpi) & (6 wpi)	Adult	22	Agilent-014868 Whole Mouse Genome Microarray 4x44K G4122F (Feature Number version)	microarray	GSE46695
Cao2022	10.7150/thno.72015	2022	Cao	hUC-MSC-mediated recovery of subacute spinal cord injury through enhancing the pivotal subunits β3 and γ2 of the GABAA receptor	Theranostics	Intrathecal transplantation of human umbilical cord-derived mesenchymal stem cells (hUC-MSCs)	Rattus norvegicus	Acute/subacute ( at 7 dpi and 0,1, 2 & 4 weeks post transplantaion)	Adult	26	HiSeq X Ten	RNA-Seq	GSE178564
Cao2023	10.1155/2023/6033020	2023	Cao	Expression Profiles of Long Noncoding RNAs and Messenger RNAs in a Rat Model of Spinal Cord Injury	Computational and Mathematical Methods in Medicine	None	Rattus norvegicus	Acute (3 dpi)	Adult	6	Agilent-086243 Rat ceRNA microarray	microarray	GSE218088
Cao2023	10.1186/s12864-023-09273-w	2023	Cao	Analysis and verification of the circRNA regulatory network RNO_CIRCpedia_ 4214/RNO-miR-667-5p/Msr1 axis as a potential ceRNA promoting macrophage M2-like polarization in spinal cord injury	BMC genomics	None	Rattus norvegicus	Acute (3 dpi)	Adult	6	Agilent-086243 Rat ceRNA microarray	microarray	GSE210609
Chen2013	10.1371/journal.pone.0072567	2013	Chen	RNA-seq characterization of spinal cord injury transcriptome in acute/subacute phases: a resource for understanding the pathology at the systems level	Molecular therapy	None	Mus musculus	Acute (2 dpi) & subacute (7 dpi)	Adult	8	Illumina HiSeq 2000	RNA-Seq	GSE45376
Chen2022	10.4103/1673-5374.314114	2022	Chen	Down-regulating Circular RNA Prkcsh suppresses the inflammatory response after spinal cord injury	Neural regeneration research	Down-regulating Circular RNA Prkcsh	Mus musculus	Acute (3dpi)	Adult	6	Illumina HiSeq 4000	RNA-Seq	GSE217797
Cigliola2023	10.1038/s41467-023-40486-5	2023	Cigliola	Spinal cord repair is modulated by the neurogenic factor Hb-egf under direction of a regeneration-associated enhancer DNA	Nature Communications	None (Bulk RNA seq), Knock down (single cell) None (methylation)	Danio rerio	Acute/sub acute (7 dpi)	Adult	12 (RNA seq) & 4 (SC RNA-Seq)	Illumina HiSeq 4000	RNA-Seq & SC RNA-Seq	GSE213435 (SC RNA-Seq), GSE198098 & GSE193502 (RNA seq)
Duran2017	10.1038/srep41008	2017	Duran	The systematic analysis of coding and long non-coding RNAs in the sub-chronic and chronic stages of spinal cord injury	Scientific reports	None	Rattus norvegicus	Subchronic/chronic (1 mpi, 3 mpi & 6 mpi)	Adult	11	lIllumina HiSeq 2000	RNA-Seq	GSE93249
Fan2023	10.1038/s41467-023-40513-5		Fan	Single-cell analysis reveals region-heterogeneous responses in rhesus monkey spinal cord with complete injury	Nature Communications	None	Macaca mulatta	Acute (0 dpi & 7 dpi), subacute (14 dpi) & chronic (6 mpi)	Adult	20 (SC RNA-Seq) & 7 (SN RNA-Seq)	Illumina HiSeq 200 (RNA-Seq), DNBSEQ-G400 (SC RNA-Seq)	SN RNA-Seq & SC RNA-Seq	GSE228032 (SC RNA-Seq) & GSE199669 (SN RNA-Seq)
Guo2011	10.1016/j.neuroscience.2010.10.026	2011	Guo	Transcription factor Sox11b is involved in spinal cord regeneration in adult zebrafish	Neuroscience	None	Danio rerio	Acute (4 hpi & 12 hpi) & subcute (11 dpi)	Adult	18	Agilent-015064 D. rerio (Zebrafish) Oligo Microarray 4x44K G2519F (Probe Name version)	microarray	GSE20460
Hashimoto2023	10.1016/j.biomaterials.2023.122002	2023	Hashimoto	Microenvironmental modulation in tandem with human stem cell transplantation enhances functional recovery after chronic complete spinal cord injury	Biomaterials	Hepatocyte growth factor (HGF)-releasing scaffold and human iPS cell-derived neural stem/progenitor cells	Rattus norvegicus	Chronic (49 dpi & 7 days post scaffold implantation)	Adult	3	HiSeq X Ten	RNA-Seq	GSE207200
Herman2018	10.1038/s41598-017-18757-1	2013	Herman	Highly conserved molecular pathways, including Wnt signaling, promote functional recovery from spinal cord injury in lampreys	Scientific Reports	None	Petromyzon marinus	Acute (6 hpi, 1 dpi & 3 dpi), acute/subacute (7 dpi), subcronic (2 wpi & 3 wpi) & chronic ( 5 wpi, 6 wpi & 12 wpi)	Adult	22	Illumina HiSeq 200 (RNA-Seq), DNBSEQ-G400 (SC RNA-Seq)	RNA-Seq	GSE95686
Huang2021	10.1038/s41467-021-27419-w	2021	Huang	An injury-induced serotonergic neuron subpopulation contributes to axon regrowth and function restoration after spinal cord injury in zebrafish	Nature Communications	None	Danio rerio	Acute/subacute (7 dpi), subchronic (2 wpi) & chronic (4 wpi & 6 wpi)	Adult	60	Illumina HiSeq 2000	RNA-Seq	GSE182911
Hui2014	10.1371/journal.pone.0084212	2014	Hui	Genome wide expression profiling during spinal cord regeneration identifies comprehensive cellular responses in zebrafish	Plos One	None	Danio rerio	Acute (1, 3 dpi), sub acute (7 dpi & 10 dpi) & subchronic (15 dpi)	Adult	18	Agilent-021643 GIS Zebrafish Array ver1.1_custom layout [PROBE NAME version]	microarray	GSE39295
Kobayakawa2019	10.1177/1545968319829456	2019	Kobayakawa	Locomotor Training Increases Synaptic Structure With High NGL-2 Expression After Spinal Cord Hemisection	Neurorehabilitation and Neural Repair	Treadmill training	Rattus norvegicus	Subchronic (23 dpi with & without treadmill training)	Adult	8	Illumina HiSeq 1500	RNA-Seq	GSE115156
Li2022	10.1016/j.heliyon.2022.e11279	2022	Li	Erxian decoction inhibits apoptosis by activating Akt1 and repairs spinal cord injury in rats	Heliyon	Erxian Decoction	Rattus norvegicus	Acute/subacute (7 dpi)	Adult	9	Illumina NovaSeq 6000	RNA-Seq	GSE174549
Martínez-Rojas2022	10.1007/s00018-022-04494-w	2022	Martínez-Rojas	NPC transplantation rescues sci-driven cAMP/EPAC2 alterations, leading to neuroprotection and microglial modulation	Cellular and Molecular Life Sciences	Neural progenitor cell transplantation	Rattus norvegicus	Acute/subacute (1 wpi), sub acute (2 wpi), chronic (4 wpi) & chronic/late chronic (8 w)	Adult	28	Agilent-014879 Whole Rat Genome Microarray 4x44K G4131F	microarray	GSE183591
Monaghan2007	10.1111/j.1471-4159.2006.04344.x	2007	Monaghan	Early gene expression during natural spinal cord regeneration in the salamander Ambystoma mexicanum	EMBO reports	None	Ambystoma mexicanum	Acute/subacute (1, 3, 5 & 7 dpi)	Adult	Unreported	Affymetrix GeneChip	Microarray	Raw data files can be obtained at http://www.ambystoma.org.
Munro2012	10.1371/journal.pone.0037635	2012	Munro	Differential gene expression in the EphA4 knockout spinal cord and analysis of the inflammatory response following spinal cord injury	Plos one	EphA4 knockout	Mus musculus	Acute (4 dpi)	Adult	12	Affymetrix Mouse Exon 1.0 ST Array	microarray	GSE34430
Noristani2017	10.3389/fnmol.2017.00090	2017	Noristani	RNA-Seq Analysis of Microglia Reveals Time-Dependent Activation of Specific Genetic Programs following Spinal Cord Injury	Scientific Reports	None	Mus musculus	Acute/sub acute (3 dpi & 7 dpi) & subchronic (14 dpi)	Adult	20	Illumina HiSeq 2500	RNA-Seq	GSE96055
Patel2021	10.1016/j.ymthe.2021.04.027	2021	Patel	Gsx1 promotes locomotor functional recovery after spinal cord injury	Molecular therapy	Gsx1 gene therapy	Mus musculus	Acute (3 dpi), subchronic (14 dpi) & chronic (35 dpi)	Adult	32	Illumina MiSeq	RNA-Seq	GSE171441
Pelzer2021	10.15252/embr.202050932	2021	Pelzer	Foxm1 regulates neural progenitor fate during spinal cord regeneration	Cell reports	None	Xenopus tropicalis	Acute (1 & 3 dpi)	Adult	20	Illumina NextSeq 500	RNA Seq & SC RNA-Seq	E-MTAB-8785
Qin2019	10.1152/ajpendo.00660.2012		Qin	Circular RNA Expression Alteration and Bioinformatics Analysis in Rats After Traumatic Spinal Cord Injury	Frontiers in molecular neuroscience	None	Rattus norvegicus	Acute (3 dpi)	Adult	6	Arraystar Rat CircRNA microarray	microarray	GSE114426
Sabin2015	10.1016/j.ydbio.2015.10.012	2015	Sabin	Dynamic membrane depolarization is an early regulator of ependymoglial cell response to spinal cord injury in axolotl	Journal of neurochemistry	None	Ambystoma mexicanum	Acute (1,3 dpi ) & acute/subacute 7 dpi	Adult	15	Affymetrix Ambystoma mexicanum AMBY_002 20k array	Microarray	GSE71934
Salvador2023	10.1016/j.neuron.2023.04.011	2023	Salvador	Age-dependent immune and lymphatic responses after spinal cord injury	Neuron	None	Mus musculus	Acute (3 dpi), subacute (7dpi) & subchronic (14dpi)	Adult & aged	384	Illumina NovaSeq 6000	SC RNA-Seq	GSE209841
Saunders2015	10.1371/journal.pone.0099080	2015	Saunders	Age-Dependent Transcriptome and Proteome Following Transection of Neonatal Spinal Cord of Monodelphis domestica (South American Grey Short-Tailed Opossum)	Plos One	None	Monodelphis domestica	Acute/subacute (8 dpi) & subchronic (29 dpi)	Neonate & aged	7	Universal Health Network SS-Human 19 Kv7 microarray	RNA-Seq	GSE54805
Seira2021	10.1038/s41598-021-96003-5	2021	Seira	Ketogenesis controls mitochondrial gene expression and rescues mitochondrial bioenergetics after cervical spinal cord injury in rats	Scientific reports	Ketogenic diet	Rattus norvegicus	Acute/subacute (7 dpi)	Adult	8	Agilent-028279 SurePrint G3 Rat GE 8x60K Microarray	microarray	GSE159555
Shin2014	10.1371/journal.pone.0088215	2014	Shin	Molecular and cellular changes in the lumbar spinal cord following thoracic injury: regulation by treadmill locomotor training	Plos one	Treadmill locomotor training	Rattus norvegicus	Acute/subcute (1 w pi) & sub chronic (3 wpi)	Adult	18	Affymetrix Rat Genome 230 2.0 Array	microarray	GSE52763
Slomnicki2020	10.1038/s41598-020-71131-6	2020	Slomnicki	Improved locomotor recovery after contusive spinal cord injury in Bmal1−/− mice is associated with protection of the blood spinal cord barrier	Scientific Reports	Knock out (Arntl/Bmal1)	Mus musculus	Acute (3 dpi)	Adult	7	Illumina NextSeq 500	RNA-Seq	GSE151685
Spann2017	10.1152/physiolgenomics.00078.2017	2017	Spann	Chronic spinal cord changes in a high-fat diet-fed male rat model of thoracic spinal contusion	Physiological genomics	High-fat diet-induced obesity	Rattus norvegicus	Chronic (12 wpi)	Adult	8	Affymetrix Rat Gene 2.0 ST Array	microarray	GSE102964
Toro2023	10.1089/neur.2023.0023	2023	Toro	Synaptojanin 1 Modulates Functional Recovery After Incomplete Spinal Cord Injury in Male Apolipoprotein E Epsilon 4 Mice	Neurotrauma Reports	Genetically reducing expression levels of synj1	Mus musculus	Subchronic (14 dpi)	Adult	12	Illumina HiSeq 2000	RNA-Seq	GSE227291
Torres-Espín2013	10.1371/journal.pone.0076141	2013	Toress-Espin	Electrical stimulation modulates Wnt signaling and regulates genes for the motor endplate and calcium binding in muscle of rats with spinal cord transection	BMC neuroscience	Electrical stimulation	Rattus norvegicus	Acute (1 dpi & 3 dpi) & subacute (7 dpi)	Adult	33	Affymetrix Rat Gene 1.0 ST Array	microarray	GSE37476
Turner2022	10.1089/neu.2021.0412	2022	Turner	Hyperbaric Oxygen Therapy after Mid-Cervical Spinal Contusion Injury	Journal of Neurotrauma	Hyperbaric Oxygen Therapy	Rattus norvegicus	Acute (1 dpi) & subacute (10 dpi)	Adult	20	Affymetrix Rat Gene 2.0 ST Array	microarray	GSE185600
Wang2022	10.1038/s41419-022-04864-z	2022	Wang	Single-cell transcriptome analysis reveals the immune heterogeneity and the repopulation of microglia by Hif1α in mice after spinal cord injury	Cell death & disease	None	Mus musculus	Acute (3 dpi) & subchronic (14 dpi)	Adult	4	Illumina NovaSeq 6000	SC RNA-Seq	GSE182803
Wei2021	10.1016/j.celrep.2021.108721	2021	Wei	Systematic analysis of purified astrocytes after SCI unveils Zeb2os function during astrogliosis	Frontiers in molecular neuroscience	None	Mus musculus	Acute/subacute (2 dpi & 7 dpi) chronic/subchronic (1 mpi & 3 mpi)	Adult	29	Illumina HiSeq 2000 & Illumina HiSeq 2500	RNA-Seq	GSE153721
Wu2013	10.1371/journal.pone.0076141	2013	Wu	Gene expression changes in the injured spinal cord following transplantation of mesenchymal stem cells or olfactory ensheathing cells	Plos one	Mesenchymal stem cells or olfactory ensheathing cells transplantation	Rattus norvegicus	Acute (2 dpi) & subacute (7 dpi)	Adult	52	Affymetrix Rat Gene 1.1 ST Array	microarray	GSE46988
Yang2021	10.3390/ijms222313024	2023	Yang	Exerting the Appropriate Application of Methylprednisolone in Acute Spinal Cord Injury Based on Time Course Transcriptomics Analysis	International journal of molecular sciences	Methylprednisolone	Rattus norvegicus	Acute (2 hpi, 4 hpi, 6 hpi, 8 hpi, 12 hpi, 24 hpi & 48 hpi)	Adult	60	Affymetrix Rat Gene 1.0 ST Array	microarray	GSE15878
Zhang2023	10.7150/thno.78370	2023	Zhang	3,4-Dimethoxychalcone, a caloric restriction mimetic, enhances TFEB-mediated autophagy and alleviates pyroptosis and necroptosis after spinal cord injury	Theranostics	Caloric restriction mimetics (3,4-dimethoxychalcone)	Mus musculus	Acute (3 dpi)	Adult	6	Illumina Genome Analyzer Iix	RNA-Seq	GSE210033

## Sheet: 1b (Approach vs. studies %)
		Approach	RNA Seq	Single cell	Both (RNA seq & SCRNA seq)	Microarray	SN RNA seq
		Number of studies	17	2	2	20	1
		Approach	RNA Seq (bulk)	SC RNA seq	Both (RNA seq & SC RNA seq)	Microarray	SN RNA Seq & SC RNA Seq
		Percentage of studies	40.47	4.76	4.76	47.6	2.3

## Sheet: 1c (Interven vs. Non-inter
			Non-intervension	Intervension
		Number of studies	17	25
			Non-intervention	Intervention
		Percentage of studies	40.47	59.5

## Sheet: 1d  (Studies % vs. speices)
		Species	A. mexicanum	D. rerio	M. mulatta	M. domestica	M. musculus	R. norvegicus	P. marinus	X. tropicalis
		Number of studies	2	4	1	1	14	18	1	1
		Species	A. mexicanum	D. rerio	M. mulatta	M. domestica	M. musculus	R. norvegicus	P. marinus	X. tropicalis
		Percentage of studies	4.76	9.5	2.38	2.38	33.3	42.8	2.38	2.38

## Sheet: 1e (Non-intervention studies % 
		Species	Ambystoma mexicanum	Danio rerio	Macaca mulatta	Monodelphis domestica	Mus musculus	Rattus norvegicus	Petromyzon marinus	Xenopus tropicalis
		Number of studies	2	4	1	1	5	5	1	1
		Species	A. mexicanum	D. rerio	M. mulatta	M. domestica	M. musculus	R. norvegicus	P. marinus	X. tropicalis
		Percentage of studies	10	20	5	5	25	25	5	5

## Sheet: 1f (Intervention studies % vs. 
			Species	M. musculus	R. norvegicus
			Number of studies	9	13
			Species	M. musculus	R. norvegicus
			Percentage of studies	40.9	59
