# Supplementary material for: Differential Gene Expression Across Species Following Spinal Cord Injury: A Systematic Review and Meta-Analysis
Source: Mol Neurobiol. 2025 Dec 20;63(1):315. doi: 10.1007/s12035-025-05496-y (PMC12718242; doi:10.1007/s12035-025-05496-y)
Supplement: Supplementary file 2 — (XLSX 443 KB) [file 12035_2025_5496_MOESM2_ESM.xlsx]

## Sheet: 2a (Day 7 shared DEG)
Day 7 shared DEG between species									Day 7 shared DEG between Non-REG (M. muculus) and REG (A. mexicanum, D. rerio, P. mexicanum) groups
4 common elements in M. mus, P.m , D. rer, A. mex									214 common elements in Non-REG, REG:
RRM2									CYR61
CDC20									SNAP25
KIF11									SLC1A2
CCNA2									MYO1B
2 common elements in M. mus, D. rer, A. mex:									UPK1B
UCP2									ATF3
PLK1									ADRB2
1 common element in P.m , D. rer, A. mex:									ALDOC
CHEK1									LYVE1
5 common elements in M. mus, P.m , A. mex:									MMP15
LGALS3									DHCR24
CTSL									PTN
CXCR4									SLC6A11
POSTN									CD163
MMP13									TSPAN13
10 common elements in M. mus, P.m , D. rer:									MLC1
ATF3									TIMP3
GCM2									ASB2
ROPN1L									BTBD3
S100A1									LFNG
HAPLN4									PLXNB1
TOP2A									B3GALT2
CCNB2									KCND3
TK1									SLC1A4
TGFBI									ACHE
HMMR									ADRB1
7 common elements in D. rer, A. mex:									TRIM9
KIFC1									MRC1
FEN1									GPNMB
MAD2L1									SPP1
MMP9									APOE
LAMA1									FN1
EFHC2									C3
TXN									IKBKE
14 common elements in P.m , A. mex:									CFB
BHMT									LPL
KRT18									LGALS3
PADI3									CSPG4
COL2A1									XDH
COL12A1									FABP3
THBS2									TPSB2
AGR2									LGALS3BP
FABP7									RAI14
FTH1									CD22
BYSL									ISG15
SLBP									CD63
SLC25A4									MYO1E
PUS1									ACTR3B
GNL3									GBP2
28 common elements DEG in P.m , D. rer:									PLD3
CYP17A1									GBP6
ZP3									CYBB
LAMB2									LGALS1
MATN1									TMPRSS4
SLC4A11									CROCC
C1QTNF5									ANPEP
LAMB1									COLEC12
MPZL3									OLFM4
F2R									CMPK2
AMPD1									RAP2B
FOSL2									PYGL
PSMC3IP									IQGAP1
RACGAP1									LMNB1
MCM5									GDF3
CBFB									SIGLEC1
KPNA2									GRN
CCDC151									GCM2
ZMYND10									ATP6V0D2
SPATA4									RPL18A
MCM2									NPM1
EGR1									TEKT4
DCTD									GLB1
THBS4B									ANGPTL4
CENPN									RPLP0
GBP1									TLR2
TYMS									RPL31
RIBC1									RPL28
PLXND1									CTSZ
29 common elements in M. mus, A. mex:									RPL23A
SLC1A2									ARHGAP24
MYO1B									CTSL
BTBD3									ROPN1L
MRC1									STOM
GPNMB									RPL5
APOE									TYROBP
LGALS3BP									AURKB
CD63									S100A1
CYBB									RPL12
LGALS1									OPTN
RAP2B									VWDE
PYGL									CPT1A
ATP6V0D2									CACNG2
GLB1									HAPLN4
RPL31									GLP1R
TYROBP									SLC6A5
AURKB									VAMP1
TIMP1									OPRD1
TGM1									NAT8L
HMOX1									COL25A1
TFPI2									LYPD6B
SLC11A1									FAM55C
TGFB1									DLGAP2
CDCA8									CNTN4
TAGLN									GABRB2
GRM3									SH3GL2
F13A1									KCNJ3
ANXA1									NPY5R
COL8A1									SLC27A2
58 cocmmon elements in M. mus, D. rer:									STXBP1
DHCR24									HTR5A
PTN									CAMKV
MLC1									NEUROD1
LFNG									CHST9
KCND3									FGF12
ACHE									MYH7
ADRB1									CAMK1G
TRIM9									HRH3
SPP1									NOS1
LPL									OSBPL6
ACTR3B									CAMK4
TMPRSS4									NSF
COLEC12									F7
GDF3									TIMP1
TEKT4									PBK
ANGPTL4									TGM1
CACNG2									C3AR1
SLC6A5									TOP2A
VAMP1									UBE2C
OPRD1									HMOX1
LYPD6B									CSF2RB
GABRB2									TFPI2
SH3GL2									PLBD1
STXBP1									CCNB1
HTR5A									SLC11A1
CAMKV									CCNB2
FGF12									BLNK
HRH3									TK1
OSBPL6									SPC25
CAMK4									NDC80
NSF									RUNX1
CSF2RB									PLEK
CCNB1									SLC7A7
BLNK									PTPRC
PLEK									RRM2
SLC7A7									NEIL3
NEIL3									DLGAP5
DLGAP5									CXCR4
KIF23									KIF23
COL18A1									COL18A1
CTSC									CTSC
MELK									MELK
MFAP2									TLR6
NCF1									CDKN3
CHAF1B									CRLF1
NEK2									MFAP2
ASF1B									HCLS1
UHRF1									BIRC5
TRIP13									NCF1
SHCBP1									CDC20
GPR160									CHAF1B
VSTM2L									TGFB1
F10									DOK1
DEPDC1A									NLRP3
C6									KIF11
LUM									CCNA2
GATA6									AKR1B8
TNC									NEK2
106 common elelemnts in M. mus, P.m :									CEBPA
CYR61									PIK3R5
SNAP25									ASF1B
UPK1B									UHRF1
ADRB2									PARVG
ALDOC									PRC1
LYVE1									CENPF
MMP15									KIF15
SLC6A11									CDCA8
CD163									TRIP13
TSPAN13									HCK
TIMP3									LYN
ASB2									GSG2
PLXNB1									UCP2
B3GALT2									ESPL1
SLC1A4									TPX2
FN1									ALOX5
C3									PIK3CG
IKBKE									SHCBP1
CFB									PLCG2
CSPG4									TAGLN
XDH									TGFBI
FABP3									GPR160
TPSB2									PLK1
RAI14									ERCC6L
CD22									MUC3A
ISG15									VSTM2L
MYO1E									GRM3
GBP2									POSTN
PLD3									MMP13
GBP6									F10
CROCC									DEPDC1A
ANPEP									TLR13
OLFM4									MMP10
CMPK2									F13A1
IQGAP1									CYTIP
LMNB1									C1QC
SIGLEC1									C6
GRN									ANXA1
RPL18A									COL8A1
NPM1									HMMR
RPLP0									SKA1
TLR2									LUM
RPL28									MYOF
CTSZ									GATA6
RPL23A									TNC
ARHGAP24									CD109
STOM
RPL5
RPL12
OPTN
VWDE
CPT1A
GLP1R
NAT8L
COL25A1
FAM55C
DLGAP2
CNTN4
KCNJ3
NPY5R
SLC27A2
NEUROD1
CHST9
MYH7
CAMK1G
NOS1
F7
PBK
C3AR1
UBE2C
PLBD1
SPC25
NDC80
RUNX1
PTPRC
TLR6
CDKN3
CRLF1
HCLS1
BIRC5
DOK1
NLRP3
AKR1B8
CEBPA
PIK3R5
PARVG
PRC1
CENPF
KIF15
HCK
LYN
GSG2
ESPL1
TPX2
ALOX5
PIK3CG
PLCG2
ERCC6L
MUC3A
TLR13
MMP10
CYTIP
C1QC
SKA1
MYOF
CD109

## Sheet: 2b (Week 1 shared DEG)
Week 1 shared DEG between species									Week 1 shared DEG between Non-REG (M. muculus) and REG (A. mexicanum, D. rerio, P. mexicanum, x. tropicais) groups
3 common elements in M. mus, P. m, D. rer, A. mex, X. tro:									694 common elements in Non REG, REG:
CDC20									CYR61
CCNA2									NEFM
KIF11									KCNJ16
2 common elements in P. m, D. rer, A. mex, X. tro:									PCP4L1
AGR2									ATP1B2
MMP9									NEFL
3 common elements in M. mus, D. rer, A. mex, X. tro:									SNAP25
PLK1									VSNL1
MAD2L1									GPM6A
TGFB1									SNCB
1 common element in M. musculus, P. m, A. mex, X. tro:									GPC5
SLC1A2									SLC1A2
11 common elements in M. mus, P. m, D. rer, X. tro:									SLC6A1
ATF3									NEFH
ALDOC									CKMT1
LPL									SLC4A4
PENK									SLC39A12
CCNB2									SCRG1
RACGAP1									MYO1B
MCM5									UPK1B
KPNA2									DDIT4L
MCM2									ATF3
NOS1									ADRB2
ADRA2C									ALDOC
4 common elements in P. m, A. mex, X. tro:									HSPH1
THBS2									PYGM
PUS1									LYVE1
HSPA5									MMP15
SFRP2									APH1B
1 common element in D. rer, A. mex, X. tro:									SMYD1
KIFC1									DHCR24
4 common elements in P. m, A. mex, X. tro:									NTRK2
THBS2									PTN
PUS1									SLC6A11
HSPA5									BCAN
SFRP2									CPLX1
10 common elements in M. mus, A. mex, X. tro:									CD163
APOE									SNCA
AURKB									NID2
GADD45G									RAB3A
CDCA8									NRCAM
ANGPTL2									PLAT
MCM7									TSPAN13
TGM1									MLC1
SLC11A1									TIMP3
F13A1									CEBPD
COL8A1									APOLD1
16 common elements in M. mus, D. rer, X. tro:									AMIGO1
ACHE									ASB2
FGF12									METRN
DLGAP5									BTBD3
TACC3									LFNG
ECT2									PLXNB1
TRIP13									BAG3
NME4									WBSCR17
FBXO5									HLF
MCM4									B3GALT2
SLC6A5									KCND3
GABRB2									GABBR1
STXBP1									RPH3A
PYCARD									SLC9A3R2
GPR160									SLC1A4
DUSP5									ACHE
LPAR3									NCAN
5 common elements in M. mus, D. rer, A. mex:									ADRB1
LGALS3BP									PPAP2B
CYBB									CNN2
HMOX1									TRIM9
FEN1									MRC1
UCP2									GPNMB
44 common elements in M. mus, P. mar, X. tro:									SPP1
NEFM									APOE
ATP1B2									FN1
SNAP25									C3
NEFH									IKBKE
NID2									CFB
C3									LPL
CFB									LGALS3
RAI14									CSPG4
GBP2									XDH
OLFM4									FABP3
VWDE									TPSB2
ARMC4									LGALS3BP
MYRIP									RSAD2
PBK									RAI14
AURKA									CD22
UBE2C									COX6A2
TPX2									MSR1
PRC1									ISG15
INHBA									LOX
NDC80									CD63
CENPF									MYO1E
ERCC6L									SLC2A6
F7									ACTR3B
UCK2									NPR1
E2F7									BST1
CHAT									GBP2
NPY5R									PLD3
LRRC3B									GBP6
HTR1A									CYBB
MYT1L									LGALS1
LHX1									TMPRSS4
KCNK10									CROCC
RUNX1									ANPEP
CRLF1									COLEC12
GCNT1									OLFM4
HHIP									CMPK2
GRIN2B									FGR
SLC18A3									RAB38
COL14A1									PTCHD1
STEAP4									ITGAX
SOAT2									RAP2B
SPC24									CDK1
SLC1A5									PYGL
FLNC									SYT8
6 common elements in M. mus, P. m, A. mex:									IQGAP1
LGALS3									LMNB1
PYGL									RHCG
GLB1									GPX7
CTSL									GDF3
CXCR4									SIGLEC1
POSTN									GRN
24 common elements in M. mus, P. m, D. rer:									GCM2
ADRB1									UBA52
GCM2									ATP6V0D2
NPM1									RPSA
VIM									FXYD5
ROPN1L									RPL18A
S100A1									NPM1
JUN									TEKT4
TTLL3									RPS8
TOP2A									GLB1
TK1									ANGPTL4
CENPN									RPLP0
HMMR									TLR2
SMC2									RPL31
TGFBI									RPL32
DCK									RPL28
HAPLN4									CDCA5
HTR5A									VIM
CAMKV									MGST1
COL18A1									GFAP
CEBPA									CTSZ
COL10A1									RPL23A
C1QC									RPL21
TNC									RPS19
ANGPT2									RPS20
8 common elements in A. mex, X. tro:									EFCAB4B
CYP2A13									ARHGAP24
VMP1									IGSF10
CKAP4									ENPP1
WNT5A									ANXA13
CCNB3									CTSL
EXOSC2									NES
DUSP1									ROPN1L
IRF1									RPS25
41 common elements in D. rer, X. tro:									SCPEP1
RTN4RL1									STOM
NCAM2									RPL36A
DIRAS1									RPL5
EPYC									RPL11
MFSD4									TYROBP
HELLS									MPP1
ASNS									AURKB
CLDN7									S100A1
HSP90B1									RPL12
THY1									FAU
RRS1									OPTN
EZH2									VWDE
ST6GAL1									VAT1
RCC1									CPT1A
G3BP1									SOAT1
HYOU1									GNG12
TTC25									NOV
CRHBP									PPP1R1B
HFE2									MAB21L2
TEKT2									CALB2
LAMB4									KCNK4
PDLIM4									RIIAD1
MYF5									MASP2
PNOC									PENK
SLC40A1									JUN
FIGF									COL27A1
PRMT1									WDR65
PRRX1									SLC28A3
GGT1									VAMP1
ALAS2									ENO2
CHMP4C									SH3GL2
RXFP3									CHST8
NGB									HGFAC
EEF1A2									ARC
RGS16									CDKN1C
CA2									OLIG1
ITLN1									PKD2L1
ITGA8									DDIT3
TSGA10									ARMC4
EFCAB6									AGT
TM4SF18									GRM3
7 common elements in D. rer, A. mex:									SLC5A5
EFHC2									SNTG1
RPL38									GADD45G
LGMN									JAKMIP1
CALCA									SNCG
KRT4									RADIL
LAMA1									RND1
TXN									GJD4
67 common elements in P. m, X. tro:									CCR3
SHISA4									FGF12
RUNX2									KLHL31
SDS									TTLL3
TYMP									UNC5B
CDK2									TRIM65
CDH15									IL6
MYH9									EFNB1
LEPR									PRKD1
CDCA7									HPCAL4
RIPK4									ZCCHC3
WDR12									NIPAL4
CREM									ACER1
NOP58									MYOM3
WDR3									MYRIP
PKHD1L1									CCNB2
ACE									CCNB1
KNTC1									ARG1
MBD2									RRM2
ARAP2									PBK
TRMT6									TOP2A
WDR46									PLK1
WDR16									CDKN3
CDH1									CDCA8
AHSA1									AURKA
ZP2									NEK2
PKD1									UBE2C
HRG									NUF2
IMP4									NEIL3
GREM1									NUSAP1
ACRC									KIF23
LRAT									SPC25
GPR116									MELK
TESK2									SHCBP1
KIT									TK1
HMCN1									KIF2C
COL9A3									BUB1
GNRHR2									TIMP1
TRPC4									TPX2
MYH4									PRC1
GRM7									ASF1B
FBL									INHBA
RRP9									CENPE
SMARCA5									BIRC5
ZMYND19									DLGAP5
FTSJ3									DTL
RANGAP1									RACGAP1
MAL2									CDC20
KCNF1									CCNA2
HEPHL1									PARPBP
UPK3A									RAD51
COL9A1									TACC3
COL17A1									UHRF1
PKP1									MCM5
MREG									CENPN
DCT									CHAF1B
GAR1									NDC80
ATP13A4									ESCO2
DLX5									CCNF
SCGN									CENPI
SPON2									ECT2
CPA6									HMOX1
TRMT61A									CASC5
POU4F2									DEPDC1A
TGFB2									TRIP13
TRPC3									THBS1
ODF3									SKA1
IPO4									E2F8
19 common elements in P. mar, A. mex:									KIF11
FABP7									CDC6
FTH1									IL1R2
BYSL									GINS2
SLBP									SPAG5
SLC25A4									MAD2L1
GNL3									CENPF
BHMT									RAD54L
KRT18									GMNN
PADI3									TTK
COL2A1									HIST1H1B
COL12A1									HMMR
SLC12A2									ERCC6L
COL11A1									F10
LTBP1									DEPDC1B
AHNAK									CCNE1
CRYAB									ANXA1
FBP1									KPNA2
ADIPOQ									MCM6
GLUD1									XKR5
61 common elements in P. m, D. rer:									NME4
PLA1A									EMILIN1
FOSL2									F7
PSMC3IP									UCK2
GPR146									TAGLN
RRBP1									SMC2
CBFB									AGXT
PTTG1IP									DAB2
CCDC151									MCM2
ZMYND10									RRM1
RPS12									EXO1
SHMT1									NCAPG2
SPATA4									CHEK1
EGR1									FBXO5
DCTD									UNG
PTGES3									FEN1
PDIA4									TIMELESS
THBS4B									TPM4
GBP1									CHAF1A
CD82									FOXM1
RAB5C									HTRA3
RIBC1									FLRT3
PLXND1									ETHE1
CYP17A1									EMILIN2
ZP3									KIF18A
LAMB2									H2AFX
MATN1									ZWILCH
SLC4A11									TUBB5
PRG4									TGFBI
CDH23									MCM4
LAMB1									ANGPTL2
MPZL3									CLSPN
NP									KIF15
F2R									E2F7
MATN4									DCK
SERPIND1									CHTF18
GPR143									MND1
C1GALT1									APITD1
OCLN									TIPIN
CTRB1									CSTB
KCNJ1									COX4I2
CHRDL2									DSCC1
MECP2									TNNT1
EFNB3									MCM7
F2RL1									NCAPH
CSF1R									LYPLAL1
RPL7L1									PTGER2
CDH2									MCM8
ATP6V0A1									CFL1
MGLL									CACNG2
FGB									SCN4B
VIP									UPP2
GNB3									EPHA10
PDYN									HAPLN4
OTX2									GLP1R
ACTN4									KCNC1
DIP2B									SLC6A5
CHKA									NXPH2
WDR78									OPRD1
EYA4									CDH12
IFRD1									LHX4
SPAG1									NDST4
212 common elements in M. mus, X. tro:									NAT8L
KCNJ16									SLC12A5
PCP4L1									ANKRD34C
NEFL									COL25A1
VSNL1									GLRA3
GPM6A									LYPD6B
SNCB									ESRRB
HSPH1									FAM55C
CPLX1									SGPP2
SNCA									ESRRG
RAB3A									KCNA2
PLAT									KCNS2
AMIGO1									MNX1
WBSCR17									NEUROD6
HLF									DLGAP2
RPH3A									CNTN4
NCAN									GABRB2
COX6A2									CHAT
MSR1									VWC2L
LOX									CHRNA4
SLC2A6									MCF2
RAB38									CPNE9
PTCHD1									NEUROD2
ITGAX									LIN7B
CDK1									CDKL1
SYT8									SCN8A
RHCG									FRMPD3
GPX7									CACNA1I
FXYD5									KCNJ3
CDCA5									PCSK2
MGST1									GPR22
IGSF10									GJD2
NES									OTP
NOV									NPY5R
MAB21L2									SYT10
WDR65									SLC27A2
HGFAC									OPRL1
ARC									FRMPD4
OLIG1									ANO3
DDIT3									GPR26
SNCG									SLC5A7
GJD4									GLS2
CCR3									EPN3
HPCAL4									LRFN5
NIPAL4									SYT3
ACER1									EGFL6
ARG1									MAFA
NUSAP1									FAIM2
KIF2C									PAX2
BUB1									STXBP1
DTL									OTOF
PARPBP									GRIN3B
ESCO2									HTR5A
CENPI									PRMT8
CASC5									KCNAB1
E2F8									LRRC3B
CDC6									ANKRD34A
IL1R2									MYOC
SPAG5									FSTL4
DEPDC1B									CAMKV
XKR5									CHRM3
EMILIN1									ELMOD1
RRM1									NEUROD1
FOXM1									DMRT3
HTRA3									EBF2
EMILIN2									PAX8
KIF18A									OLIG3
ZWILCH									CALB1
CLSPN									CNTNAP2
CHTF18									RIMKLA
MND1									CHST9
MCM8									DNM1
SCN4B									CDH8
UPP2									MRAP2
EPHA10									MYH7
KCNC1									SYN3
NXPH2									CAMK1G
CDH12									HTR1A
LHX4									CNTNAP1
NDST4									MYT1L
SLC12A5									PRRT2
GLRA3									GUCY1A2
ESRRB									HRH3
SGPP2									SYT1
ESRRG									SLC6A7
KCNA2									SCN2B
KCNS2									TRIM66
MNX1									MAP3K9
NEUROD6									DGKG
MCF2									DGKB
CPNE9									CNTNAP4
NEUROD2									SSTR2
LIN7B									FGF14
FRMPD3									CPLX2
PCSK2									GPR101
GJD2									NOS1
OTP									CDS1
OPRL1									HSD17B2
FRMPD4									STXBP5L
ANO3									CBLN4
EPN3									OSBPL6
LRFN5									ENTPD3
SYT3									GRIN2D
EGFL6									LHX1
MAFA									GPR83
FAIM2									GABRA1
PAX2									KCNK10
GRIN3B									CAMK4
PRMT8									BAIAP3
ANKRD34A									CPNE7
MYOC									NRN1
FSTL4									RGS8
ELMOD1									NRG3
DMRT3									RASGRF1
PAX8									LANCL3
OLIG3									GFRA4
CNTNAP2									HOXD9
RIMKLA									CHN1
DNM1									NSF
CDH8									GPR139
SYN3									LHX5
CNTNAP1									GAD2
PRRT2									TGM1
SLC6A7									C3AR1
SCN2B									CSF2RB
CNTNAP4									TFPI2
SSTR2									PLBD1
FGF14									SLC11A1
GPR101									BLNK
CDS1									IQGAP3
HSD17B2									RUNX1
CBLN4									PLEK
GRIN2D									SLC7A7
GABRA1									PTPRC
CPNE7									CXCR4
NRN1									COL18A1
RGS8									CTSC
NRG3									TLR6
RASGRF1									CRLF1
LANCL3									MFAP2
GFRA4									HCLS1
GPR139									NCF1
LHX5									FRRS1
GAD2									NEURL3
IQGAP3									GCNT1
SNAI1									PYCARD
CTSH									SNAI1
SOCS3									CTSH
STX11									TGFB1
MMP11									DOK1
CNN1									NLRP3
KCTD4									SLC16A3
FAM198A									AKR1B8
GPRIN3									CEBPA
GRIA2									PIK3R5
PHKG1									PARVG
FUT9									SOCS3
DBP									STX11
TMEM229A									MMP11
PPARGC1A									EPSTI1
FAM135B									NAGLU
TMEM196									HCK
ZDHHC22									LYN
KLHL4									GSG2
SLC24A2									CNN1
ALDOB									OLFML3
KREMEN2									UCP2
KLHL34									ESPL1
CPEB3									ALOX5
GHSR									TNFRSF26
SIAH3									PIK3CG
SPTSSB									TRIM14
LAMP5									PLCG2
CCDC177									GPR160
REEP6									CRTAP
LBX1									DAO
ATP6V1G2									KCTD4
CRABP1									HHIP
UNC5A									FAM198A
SRRM3									GUCY2E
CAMK2A									LRP1B
CAMTA1									GPRIN3
DHRS9									GRIA2
SERPINE1									SYCP3
LRRC17									ILDR1
PTAFR									KCNN2
FAP									COLQ
GJB5									PHKG1
IGFBPL1									FUT9
TMEM212									DBP
CIDEB									ADPRHL1
UTS2B									CGN
LUZP2									CCDC48
NPAS4									NTM
DIO3									KIF6
NIPAL1									TMEM229A
KRT16									PPARGC1A
WIF1									FAM135B
AVIL									FN3K
UPK3B									HHATL
WNT2									ENPP2
NGFR									GALNT13
RIN1									TMEM196
TNFRSF12A									KCNH8
NPPB									MGAT4C
NTRK1									ABHD3
CRH									ANKFN1
SPHK1									LYPD6
EPHA2									ZDHHC22
TMEM30B									KLHL4
GFRA3									SLC24A2
MVP									ALDOB
SFRP4									GRIN2A
24 common elements in M. mus, A. mex:									KREMEN2
MYO1B									NALCN
BTBD3									ADAMTS19
MRC1									KLHL34
GPNMB									CCDC88C
CD63									HNMT
LGALS1									CPEB3
RAP2B									ADRA2C
ATP6V0D2									SERPINI1
RPL31									ST6GAL2
TYROBP									GHSR
CDKN1C									HTR1B
GRM3									SLCO1C1
TIMP1									GPM6B
ANXA1									SIAH3
MCM6									TFAP2B
TAGLN									GRIN2B
AGXT									SPTSSB
ETHE1									MUC3A
CSTB									LAMP5
COX4I2									CCDC177
SERPINI1									CCK
GPM6B									REEP6
JUNB									CBLN1
MYC									LBX1
101 common elements in M. mus, D. rer:									ATP6V1G2
CKMT1									CRABP1
DHCR24									VSTM2L
PTN									HOXB8
BCAN									UNC5A
MLC1									SRRM3
CEBPD									CAMK2A
LFNG									SLC18A3
BAG3									CAMTA1
KCND3									DHRS9
CNN2									POSTN
TRIM9									MMP13
SPP1									COL10A1
RSAD2									TLR13
ACTR3B									MMP10
TMPRSS4									F13A1
COLEC12									SERPINE1
GDF3									PTGIR
UBA52									COL1A1
RPSA									CYTIP
TEKT4									C1QC
RPS8									C6
ANGPTL4									LRRC17
RPL21									PTAFR
RPS19									PADI4
ANXA13									COL8A1
RPS25									LTBP2
RPL36A									FBLN2
RPL11									LUM
MPP1									MYOF
VAT1									FAP
GNG12									GATA6
PPP1R1B									COL6A3
VAMP1									COL14A1
ENO2									TNC
SH3GL2									ADAMTS7
AGT									STEAP4
SLC5A5									GJB5
RADIL									COL7A1
RND1									NNMT
KLHL31									ADAMTS12
EFNB1									IGFBPL1
CCNB1									CD109
NEK2									MC5R
NEIL3									TMEM212
KIF23									C1QTNF3
MELK									ZAN
SHCBP1									AK7
ASF1B									CIDEB
RAD51									ADAMTS20
UHRF1									UTS2B
CHAF1B									LUZP2
CCNF									SLC15A2
DEPDC1A									TRIM7
GINS2									B3GAT2
RAD54L									NPAS4
GMNN									FAT3
TTK									DIO3
F10									CYP4B1
DAB2									NIPAL1
UNG									PTGS2
CHAF1A									KRT16
TUBB5									COL28A1
TIPIN									WIF1
DSCC1									MAFF
CFL1									DUSP5
CACNG2									AVIL
OPRD1									UPK3B
LYPD6B									WNT2
HRH3									SOAT2
TRIM66									SIX1
OSBPL6									NGFR
ENTPD3									RIN1
CAMK4									TNFRSF12A
NSF									IGFBP3
CSF2RB									URAH
BLNK									ARHGAP28
PLEK									JUNB
SLC7A7									NPPB
CTSC									CD93
MFAP2									NTRK1
NCF1									TGM2
SLC16A3									FST
OLFML3									NOS2
CRTAP									ANGPT2
ILDR1									CRH
ADPRHL1									SPHK1
KIF6									EPHA2
ENPP2									TMEM30B
NALCN									TWIST1
HNMT									FSTL3
HTR1B									MYC
CBLN1									GFRA3
VSTM2L									MVP
C6									SPC24
LUM									SFRP4
GATA6									SLC1A5
MAFF									SMOC2
URAH									LPAR3
ARHGAP28									FLNC
NOS2
FSTL3
230 common elements in M. mus, P. m:
CYR61
GPC5
SLC6A1
SLC4A4
SLC39A12
SCRG1
UPK1B
DDIT4L
ADRB2
PYGM
LYVE1
MMP15
APH1B
SMYD1
NTRK2
SLC6A11
CD163
NRCAM
TSPAN13
TIMP3
APOLD1
ASB2
METRN
PLXNB1
B3GALT2
GABBR1
SLC9A3R2
SLC1A4
PPAP2B
FN1
IKBKE
CSPG4
XDH
FABP3
TPSB2
CD22
ISG15
MYO1E
NPR1
BST1
PLD3
GBP6
CROCC
ANPEP
CMPK2
FGR
IQGAP1
LMNB1
SIGLEC1
GRN
RPL18A
RPLP0
TLR2
RPL32
RPL28
GFAP
CTSZ
RPL23A
RPS20
EFCAB4B
ARHGAP24
ENPP1
SCPEP1
STOM
RPL5
RPL12
FAU
OPTN
CPT1A
SOAT1
CALB2
KCNK4
RIIAD1
MASP2
COL27A1
SLC28A3
CHST8
PKD2L1
SNTG1
JAKMIP1
UNC5B
TRIM65
IL6
PRKD1
ZCCHC3
MYOM3
CDKN3
NUF2
SPC25
CENPE
BIRC5
THBS1
SKA1
HIST1H1B
CCNE1
EXO1
NCAPG2
TIMELESS
TPM4
FLRT3
H2AFX
KIF15
APITD1
TNNT1
NCAPH
LYPLAL1
PTGER2
GLP1R
NAT8L
ANKRD34C
COL25A1
FAM55C
DLGAP2
CNTN4
VWC2L
CHRNA4
CDKL1
SCN8A
CACNA1I
KCNJ3
GPR22
SYT10
SLC27A2
GPR26
SLC5A7
GLS2
OTOF
KCNAB1
CHRM3
NEUROD1
EBF2
CALB1
CHST9
MRAP2
MYH7
CAMK1G
GUCY1A2
SYT1
MAP3K9
DGKG
DGKB
CPLX2
STXBP5L
GPR83
BAIAP3
HOXD9
CHN1
C3AR1
PLBD1
PTPRC
TLR6
HCLS1
FRRS1
NEURL3
DOK1
NLRP3
AKR1B8
PIK3R5
PARVG
EPSTI1
NAGLU
HCK
LYN
GSG2
ESPL1
ALOX5
TNFRSF26
PIK3CG
TRIM14
PLCG2
DAO
GUCY2E
LRP1B
SYCP3
KCNN2
COLQ
CGN
CCDC48
NTM
FN3K
HHATL
GALNT13
KCNH8
MGAT4C
ABHD3
ANKFN1
LYPD6
GRIN2A
ADAMTS19
CCDC88C
ST6GAL2
SLCO1C1
TFAP2B
MUC3A
CCK
HOXB8
TLR13
MMP10
PTGIR
COL1A1
CYTIP
PADI4
LTBP2
FBLN2
MYOF
COL6A3
ADAMTS7
COL7A1
NNMT
ADAMTS12
CD109
MC5R
C1QTNF3
ZAN
AK7
ADAMTS20
SLC15A2
TRIM7
B3GAT2
FAT3
CYP4B1
PTGS2
COL28A1
SIX1
IGFBP3
CD93
TGM2
FST
TWIST1
SMOC2

## Sheet: 2c (Week 1 oppositly regulated 
Shared DEG upregulated in Non-REG (M. musculus) and dowregulated in one or more of REG species (A. mexicanum, D. rerio, P. mexicanum, x. tropicais)											Shared DEG downregulated in Non-REG (M. musculus) and up regulated in one or more of REG species (A. mexicanum, D. rerio, P. mexicanum, x. tropicais)
1 common element in Up m.m, Down p.m, Down D.rer, Down X. t:											1 common element in Down m.m, Up A. mex, Up X. t:
LPL											GADD45G
1 common element in Up m.m, Down p.m, Down X. t:											2 common elements in Down m.m, Up P. mar, Up D. rer, Up X. t:
GCNT1											ATF3
2 common elements in Up m.m, Down A. mex, Down X. t:											PENK
TGM1											2 common elements in Down m.m, Up P. mar, Up X. t:
COL8A1											NID2
1 common element in Up m.m, Down D.rer, Down X. t:											ARMC4
GPR160											4 common elements in Down m.m, Up P. mar, Up D. rer:
20 common elements in Up m.m, Down X. t:											ALDOC
COX6A2											JUN
PTCHD1											TTLL3
SYT8											NOS1
RHCG											3 common elements in Down m.m, Up A. mex:
MGST1											MYO1B
IGSF10											BTBD3
IQGAP3											MRC1
CTSH											21 common elements in Down m.m, Up D. rer:
GJB5											CKMT1
IGFBPL1											DHCR24
NIPAL1											BCAN
WIF1											CEBPD
AVIL											LFNG
WNT2											BAG3
SOAT2											CNN2
NPPB											ENO2
NTRK1											AGT
SPHK1											RADIL
TMEM30B											KLHL31
GFRA3											EFNB1
34 common elements in Up m.m, Down D.rer:											HRH3
ACTR3B											TRIM66
TMPRSS4											ENTPD3
GDF3											ILDR1
CCNB2											ADPRHL1
CCNB1											KIF6
RRM2											ENPP2
PLK1											CBLN1
NEK2											VSTM2L
KIF23											76 common elements in Down m.m, Up P. mar:
SHCBP1											NEFM
TK1											ATP1B2
ASF1B											SNAP25
RACGAP1											SLC1A2
CDC20											SLC6A1
CCNF											NEFH
DEPDC1A											SLC4A4
MAD2L1											SLC39A12
GMNN											UPK1B
NME4											DDIT4L
SMC2											PYGM
DAB2											LYVE1
FBXO5											MMP15
FEN1											APH1B
CHAF1A											CD163
MCM4											TSPAN13
DCK											TIMP3
TIPIN											ASB2
DSCC1											METRN
CFL1											PLXNB1
NCF1											GABBR1
SLC16A3											SLC9A3R2
GATA6											SLC1A4
URAH											ADRB1
ANGPT2											PPAP2B
3 common elements in Up m.m, Down p.m, Down D.rer:											CALB2
GCM2											RIIAD1
S100A1											SNTG1
CCNA2											JAKMIP1
2 common elements in Up m.m, Down A. mex:											UNC5B
PYGL											IL6
COX4I2											MYRIP
55 common elements in Up m.m, Down p.m:											ANKRD34C
FN1											COL25A1
C3											CNTN4
CFB											CHRNA4
CSPG4											CACNA1I
XDH											GPR22
TPSB2											SYT10
RAI14											GPR26
NPR1											SLC5A7
BST1											GLS2
GBP6											OTOF
ANPEP											HTR5A
OLFM4											LRRC3B
VIM											CAMKV
FAU											CHRM3
VWDE											EBF2
INHBA											CALB1
CENPE											MRAP2
THBS1											HTR1A
HIST1H1B											MYT1L
F7											MAP3K9
FLRT3											STXBP5L
H2AFX											LHX1
COL18A1											GPR83
FRRS1											BAIAP3
NEURL3											CHN1
NLRP3											LRP1B
EPSTI1											SYCP3
TNFRSF26											KCNN2
CYR61											CGN
PIK3CG											GALNT13
TRIM14											ANKFN1
COL10A1											LYPD6
MMP10											GRIN2A
PTGIR											ADRA2C
COL1A1											SLCO1C1
C1QC											TFAP2B
PADI4											GRIN2B
LTBP2											CCK
FBLN2											AK7
COL6A3											ADAMTS20
COL14A1											SLC15A2
TNC											TRIM7
ADAMTS7											FAT3
STEAP4
COL7A1
NNMT
ADAMTS12
CD109
CYP4B1
COL28A1
IGFBP3
CD93
IL6
FST
FLNC

## Sheet: 2d (Day 30 shared DEG)
Day 30 shared DEG between species									Day 30 shared DEG between Non REG (M. musculus, R. norvegicus) and REG (P. marinus) groups
13 common elements in M.m, P. m, R. nor:									51 common elements in Non REG, REG:
LDLR									SIGLEC1
CD22									F10
LGALS3									CD22
ATF3									LGALS3
POSTN									PTPRC
PTPRC									POSTN
GRN									ATF3
SIGLEC1									PLBD1
CYTIP									GCNT1
PLBD1									CD109
COL28A1									GRN
GCNT1									REL
CD109									GBP2
15 common elements in P. m, R. nor:									RRM2
TNNC2									FAM115C
ATP8B3									CYTIP
MYH7									COL28A1
REL									TNNC2
PHLDA3									HHATL
GBP2									LDLR
F10									PKD1L2
FAM115C									FN3K
RRM2									SYT12
CHST8									CHST8
FN3K									CAMK1G
CAMK1G									MYH7
PKD1L2									ATP8B3
SYT12									PHLDA3
HHATL									TGM1
23 common elements in M.m, P. m:									C1QC
ACAN									MMP13
ANKRD34C									CTSZ
XKR6									TLR13
RYR2									TLR2
SNAP25									RUNX1
HHIP									CEBPA
MC5R									C3
TGM1									NLRP3
C1QC									TOP2A
MMP13									CXCR4
CTSZ									PARVG
TLR13									COL14A1
TLR2									COL1A1
RUNX1									LYN
CEBPA									ACAN
C3									ANKRD34C
NLRP3									XKR6
TOP2A									RYR2
CXCR4									SNAP25
PARVG									HHIP
COL14A1									MC5R
COL1A1
LYN
163 common elements in M.m, R. nor:
HMGCS1
DHCR24
FSTL4
CYP51
IDI1
INSIG1
SQLE
KCNC3
FDFT1
MSMO1
OPRD1
GLP1R
CACNG2
ASB16
FDPS
LAMP5
LMBRD2
SCN4B
RPP25
PLA2G3
NEFH
HAPLN4
CCDC92
OAZ3
STX1B
SNCB
PANX2
RAB3A
TEKT5
ATP6V1G2
SCD1
CAMK4
CALB2
NRN1
EPN3
FAM57B
NAT8L
DYNC1I1
SLC32A1
GNG13
PAQR9
UBE2QL1
DLK1
ACSS2
EEF1A2
MMP12
ITGAX
CCL4
RGS1
GPNMB
MCOLN3
CYBB
APOC1
PLAU
CD72
CCL3
IGFBPL1
MSR1
CD68
GPR65
TREM2
CD300A
MX1
TYROBP
ARL11
PTX3
CSF2RB
S100A4
GDF15
FCGR2B
MCOLN2
C3AR1
MS4A6C
HTR2B
CD84
APOBEC1
CLEC12A
HCST
ITGB2
FBLIM1
MYO1F
CNR2
MILR1
ST14
GLIPR1
GNGT2
CXCL10
SOCS3
PLAUR
FCER1G
SLFN2
TLR7
CRYM
ARHGAP25
HK3
ITGAL
CD300LF
ABCC3
TBXAS1
CD36
CCL2
SLAMF6
HVCN1
FABP4
CSF3R
CD53
ZBP1
S1PR3
CD180
CD200R1
CCL7
TMEM221
MDFIC
CXCL1
ADGRE1
BTK
FAM46C
SLC37A2
RETNLG
AOAH
NCF1
TICAM2
PBK
KLHL6
EPSTI1
RBM47
SAMSN1
CD86
ARHGAP30
HPGDS
SYK
SLAMF9
SPP1
DOCK2
VAV1
NGP
LAT2
FYB
RHBDF2
CRLF1
CCL12
OSMR
GPR183
SLC7A7
RAB32
SLA
ELF4
NAIP6
ITGAM
ABCA1
TLR4
NCF2
MMP19
LCP2
KCNN4
IGF1
PIK3R5
PLCB2
CTSC
CLEC4A1
DDX60
MAFB
OAS2

## Sheet: 2e (Day 30 oppositly regulated 
Shared DEG upregulated in Non-REG (M. musculus & R .norvegicus) and dowregulated in REG (P. marinus)											Shared DEG downregulated in Non-REG (M. musculus & R. norvegicus) and up regulated in REG (p. marinus)
1 common element in Up m.m, Down p.m, Up r.r:											4 common elements in Up p.m, Down R.r:
CD109											TNNC2
3 common elements in Up m.m, Down p.m:											ATP8B3
C1QC											MYH7
C3											PHLDA3
NLRP3											3 common elements in Down m.m, Up p.m:
COL1A1											ACAN
124 common elements in Up m.m, Up r.r:											RYR2
MMP12											SNAP25
ITGAX
CD22
CCL4
RGS1
GPNMB
MCOLN3
CYBB
APOC1
LGALS3
PLAU
CD72
CCL3
MSR1
CD68
GPR65
TREM2
ATF3
CD300A
MX1
TYROBP
ARL11
PTX3
CSF2RB
S100A4
GDF15
FCGR2B
MCOLN2
C3AR1
MS4A6C
POSTN
HTR2B
CD84
APOBEC1
CLEC12A
HCST
ITGB2
FBLIM1
MYO1F
CNR2
MILR1
ST14
GLIPR1
GNGT2
CXCL10
SOCS3
PLAUR
FCER1G
SLFN2
TLR7
CRYM
ARHGAP25
PTPRC
HK3
ITGAL
CD300LF
ABCC3
TBXAS1
CD36
CCL2
SLAMF6
HVCN1
FABP4
CSF3R
CD53
ZBP1
S1PR3
GRN
SIGLEC1
CD180
CD200R1
CCL7
CYTIP
MDFIC
CXCL1
ADGRE1
BTK
FAM46C
PLBD1
SLC37A2
AOAH
NCF1
TICAM2
PBK
KLHL6
EPSTI1
RBM47
SAMSN1
CD86
ARHGAP30
HPGDS
COL28A1
SYK
SLAMF9
GCNT1
SPP1
DOCK2
VAV1
LAT2
FYB
RHBDF2
CCL12
OSMR
GPR183
SLC7A7
RAB32
SLA
ELF4
NAIP6
ITGAM
ABCA1
TLR4
NCF2
MMP19
LCP2
KCNN4
IGF1
PIK3R5
PLCB2
CTSC
CLEC4A1
DDX60
MAFB
OAS2

## Sheet: 2f (all shared DEG in all time 
824 Common elements in Non REG (M. musculus & R .norvegicus) and REG (A. mexicanum, D. rerio, P. mexicanum, x. tropicais) groups:
TNNC2
TMEM114
LIN7B
CRLF1
FDPS
CABP1
OPRD1
HMGCS1
GLP1R
DHCR24
FAM159B
TMEM179
FOXH1
FDFT1
HHATL
IGFBPL1
EGR4
ADRA2C
CYP51
H1FX
SNCB
ABHD8
CCK
MVK
FKBP6
CALB2
FSTL4
CAMK4
SLC2A6
NEFH
EPN3
OLIG3
NAT8L
LDLR
MSMO1
RHBDL1
GAL3ST1
FIBCD1
CACNG2
CPLX1
HRH3
TMEM59L
RIPPLY2
LRRC24
R3HDML
CKMT1B
HCN2
SST
PKD1L2
RND1
CABP7
FN3K
KCNH2
PNPLA3
ASIC4
VSTM2L
HAPLN2
ACTA1
ACHE
EEF1A2
DIRAS1
CAMK2N2
HAPLN4
SYT12
FAIM2
TLX3
GRIN3B
LAMP5
FXYD7
ISM2
SULT2B1
ARC
MAFA
CDH15
MCHR1
JAKMIP1
ENTPD3
CRABP1
RAB3A
CHST8
LBX1
B4GALNT1
NRN1
METRN
THY1
CAMK1G
MYH7
ATP8B3
COL9A2
CARTPT
PSD
GRP
PKD2L1
EPHX4
SYT3
SCN4B
NPFF
NTRK1
PHLDA3
LRFN1
GLS2
NGB
B3GAT2
OLIG1
SCN1B
ATP6V1G2
GPNMB
SIGLEC1
F10
TNFAIP6
CARD14
ITGAX
CD22
STAP1
ATP6V0D2
LGALS3
MSR1
PTPRC
SOAT1
CSF2RB
POSTN
NCF1
GLIS3
SLC16A7
ATF3
MFI2
RNF213
DAB2
F2RL1
PLBD1
RSAD2
PIK3CG
SLC7A2
GCNT1
CYBB
CD109
CPNE3
CP
GPR63
PIK3R5
C3AR1
TRIM55
FRMPD3
P2RY4
DTX3L
CTSC
GRN
DHRS9
MET
EPSTI1
GPR18
CNDP1
SOCS3
CNOT6
TTK
SLC4A4
CMKLR1
REL
SEMA3D
TRIM25
TGFBR1
RASEF
GBP2
RRM2
FAM115C
TNC
SLC7A7
TFPI2
CYTIP
COL28A1
SPP1
PBK
TYROBP
FAM19A3
GUCY1A2
GABRB2
STXBP5L
SLC17A7
SMYD1
TFAP2B
ADAMTS3
SHOX2
FAM135B
NCAM2
HSD17B2
SCN8A
ESRRG
LYPD6B
LSS
CDH12
ACAN
GRM3
SIX4
GPR139
COX8B
KCNA2
ELAVL4
ATP8A2
FGF12
DGKG
OTP
NSDHL
CNTN4
VSNL1
RPH3A
SH3GL2
GABRA1
SYT10
SLC6A5
MAP3K9
DLGAP2
KCNJ3
ANO3
GRIN2B
MYT1L
CPEB3
RASGRF1
STXBP1
SYN3
LINGO2
ANKRD34C
MCF2
LANCL3
CNTNAP2
SGPP2
XKR6
A2ML1
GRIN2A
GPR22
RYR2
HCN1
DAO
NRXN3
VAMP1
CKMT1
RIMKLA
CHRNA4
CAMTA1
SNAP25
KCNAB1
FAM196A
NRG3
LHX4
NDST4
ELAVL2
RBFOX1
SEZ6L
HHIP
MC5R
ESRRB
DSCAM
ELMOD1
CNTNAP4
HTR5A
CDKL1
DHCR7
MAB21L2
SLC24A2
UNC5A
HOXD9
DNM1
CNR1
PCSK2
DPP6
FHOD3
OSBPL6
MNX1
NSF
ELOVL4
DGKB
NXPH2
TGM1
TIMP1
STEAP4
LPL
LTBP2
C1QC
SLC11A1
MMP13
C6
BLNK
SERPINE1
CTSZ
FGR
PTAFR
VIM
TLR13
CEBPD
APOE
IQGAP3
TLR2
LUM
RUNX1
SYT8
CEBPA
FRRS1
HCLS1
DOK1
ANXA1
C3
ANPEP
NLRP3
LGALS3BP
ARSI
PLEK
CTSH
TLR6
ANGPTL4
NEURL3
TOP2A
CXCR4
LTF
PYCARD
NNMT
SLC16A3
CYR61
LOX
IL1B
AURKB
KRT80
HMOX1
PARVG
HCK
COL14A1
AVIL
IKBKE
EMILIN1
THBS1
COL1A1
BST1
COL6A2
FGFBP1
NUPR1
LYN
TAGLN
NAGLU
NEFM
KCNJ16
PCP4L1
ATP1B2
NEFL
GPM6A
GPC5
SLC1A2
SLC6A1
SLC39A12
SCRG1
MYO1B
UPK1B
DDIT4L
ADRB2
ALDOC
HSPH1
PYGM
LYVE1
MMP15
APH1B
NTRK2
PTN
SLC6A11
BCAN
CD163
SNCA
NID2
NRCAM
PLAT
TSPAN13
MLC1
TIMP3
APOLD1
AMIGO1
ASB2
BTBD3
LFNG
PLXNB1
PTPRZ1
BAG3
WBSCR17
HLF
B3GALT2
KCND3
GABBR1
SLC9A3R2
SLC1A4
NCAN
ADRB1
PPAP2B
CNN2
TRIM9
MRC1
FN1
CFB
CSPG4
XDH
FABP3
TPSB2
RAI14
COX6A2
ISG15
CD63
MYO1E
ACTR3B
NPR1
PLD3
GBP6
LGALS1
TMPRSS4
CROCC
COLEC12
OLFM4
CMPK2
RAB38
PTCHD1
RAP2B
CDK1
PYGL
IQGAP1
LMNB1
RHCG
GPX7
GDF3
GCM2
UBA52
RPSA
FXYD5
RPL18A
NPM1
TEKT4
RPS8
GLB1
RPLP0
RPL31
CTSA
RPL32
RPL28
CDCA5
MGST1
GFAP
RPL23A
RPL21
RPS19
RPS20
EFCAB4B
ARHGAP24
IGSF10
ENPP1
ANXA13
CTSL
NES
ROPN1L
RPS25
SCPEP1
STOM
RPL36A
RPL5
RPL11
MPP1
S100A1
RPL12
FAU
OPTN
VWDE
VAT1
RPS4X
CPT1A
GNG12
NOV
PPP1R1B
KCNK4
RIIAD1
MASP2
PENK
JUN
COL27A1
WDR65
SLC28A3
ENO2
HGFAC
CDKN1C
DDIT3
ARMC4
AGT
SLC5A5
SNTG1
GADD45G
SNCG
RADIL
GJD4
CCR3
KLHL31
TTLL3
UNC5B
TRIM65
IL6
EFNB1
PRKD1
HPCAL4
ZCCHC3
NIPAL4
ACER1
MYOM3
MYRIP
CCNB2
CCNB1
ARG1
PLK1
CDKN3
CDCA8
AURKA
NEK2
UBE2C
NUF2
NEIL3
NUSAP1
KIF23
SPC25
MELK
SHCBP1
TK1
KIF2C
BUB1
TPX2
PRC1
ASF1B
INHBA
CENPE
BIRC5
DLGAP5
DTL
RACGAP1
CDC20
CCNA2
PARPBP
RAD51
TACC3
UHRF1
MCM5
CENPN
CHAF1B
NDC80
ESCO2
CCNF
CENPI
ECT2
CASC5
DEPDC1A
TRIP13
SKA1
E2F8
KIF11
CDC6
IL1R2
GINS2
SPAG5
MAD2L1
CENPF
RAD54L
GMNN
HIST1H1B
HMMR
ERCC6L
DEPDC1B
CCNE1
KPNA2
MCM6
XKR5
NME4
AMBP
F7
UCK2
CFP
SMC2
AGXT
MCM2
RRM1
EXO1
NCAPG2
CHEK1
FBXO5
UNG
FEN1
TIMELESS
TPM4
CHAF1A
FOXM1
HTRA3
FLRT3
ETHE1
EMILIN2
KIF18A
H2AFX
ZWILCH
TUBB5
TGFBI
MCM4
ANGPTL2
CLSPN
KIF15
E2F7
DCK
CHTF18
MND1
APITD1
TIPIN
CSTB
COX4I2
DSCC1
TNNT1
MCM7
NCAPH
LYPLAL1
PTGER2
MCM8
CFL1
UPP2
EPHA10
KCNC1
SLC12A5
COL25A1
GLRA3
FAM55C
KCNS2
NEUROD6
CHAT
VWC2L
CPNE9
NEUROD2
CACNA1I
TRHR
GJD2
NPY5R
SLC27A2
OPRL1
FRMPD4
GPR26
SLC5A7
LRFN5
EGFL6
PAX2
OTOF
PRMT8
LRRC3B
ANKRD34A
MYOC
CAMKV
CHRM3
NEUROD1
DMRT3
EBF2
PAX8
CALB1
CHST9
CDH8
MRAP2
HTR1A
CNTNAP1
PRRT2
SYT1
SLC6A7
SCN2B
TRIM66
SSTR2
FGF14
CPLX2
GPR101
NOS1
CDS1
CBLN4
GRIN2D
LHX1
GPR83
KCNK10
BAIAP3
CPNE7
RGS8
GFRA4
CHN1
GPR149
LHX5
GAD2
COL18A1
MFAP2
SNAI1
TGFB1
AKR1B8
STX11
MMP11
GSG2
CNN1
OLFML3
UCP2
ESPL1
ALOX5
TNFRSF26
TRIM14
PLCG2
GPR160
CRTAP
UCMA
KCTD4
FAM198A
GUCY2E
LRP1B
GPRIN3
GRIA2
SYCP3
AKAP5
ILDR1
KCNN2
COLQ
PHKG1
FUT9
DBP
ADPRHL1
CGN
CCDC48
NTM
KIF6
TMEM229A
PPARGC1A
ENPP2
GALNT13
TMEM196
ZDBF2
KCNH8
MGAT4C
ABHD3
ANKFN1
LYPD6
ZDHHC22
KLHL4
ALDOB
KREMEN2
NALCN
ADAMTS19
KLHL34
CCDC88C
HNMT
SERPINI1
ST6GAL2
GHSR
HTR1B
SLCO1C1
GPM6B
SIAH3
SPTSSB
MUC3A
CCDC177
REEP6
CBLN1
HOXB8
SRRM3
CAMK2A
SLC18A3
COL10A1
MMP10
F13A1
PTGIR
LRRC17
PADI4
COL8A1
FBLN2
MYOF
FAP
GATA6
COL6A3
ADAMTS7
GJB5
COL7A1
ADAMTS12
TMEM212
C1QTNF3
ZAN
AK7
CIDEB
ADAMTS20
UTS2B
LUZP2
SLC15A2
TRIM7
NPAS4
FAT3
DIO3
CYP4B1
NIPAL1
PTGS2
KRT16
WIF1
MAFF
DUSP5
UPK3B
WNT2
SOAT2
SIX1
NGFR
RIN1
TNFRSF12A
IGFBP3
URAH
ARHGAP28
JUNB
NPPB
CD93
TGM2
FST
NOS2
ANGPT2
CRH
SPHK1
EPHA2
TMEM30B
TWIST1
FSTL3
MYC
GFRA3
MVP
SPC24
SFRP4
SLC1A5
INMT
SMOC2
SERPINH1
LPAR3
FLNC

## Sheet: 2g (Up in non reg in all time p
119 common elements between Upregulated in Non REG (M. musculus & R .norvegicus) and downregulated in REG (A. mexicanum, D. rerio, P. mexicanum, x. tropicais) groups:
FN1
CCNB2
CCNB1
RRM2
PLK1
NEK2
KIF23
SHCBP1
TK1
ASF1B
INHBA
CENPE
GCM2
RACGAP1
CDC20
CCNA2
CFB
XDH
VIM
CCNF
LPL
DEPDC1A
THBS1
MAD2L1
RAI14
GMNN
HIST1H1B
BST1
CSPG4
NME4
F7
SMC2
DAB2
FBXO5
FEN1
PYGL
CHAF1A
GDF3
FLRT3
H2AFX
MGST1
MCM4
ANPEP
DCK
TIPIN
ACTR3B
COX4I2
DSCC1
CFL1
S100A1
TGM1
IQGAP3
COL18A1
NCF1
FRRS1
NEURL3
GCNT1
CTSH
NLRP3
SLC16A3
EPSTI1
TNFRSF26
CYR61
PIK3CG
TRIM14
GPR160
COL10A1
MMP10
PTGIR
COL1A1
C1QC
SYT8
PADI4
COL8A1
LTBP2
FBLN2
GATA6
COL6A3
COL14A1
TNC
ADAMTS7
STEAP4
GJB5
COL7A1
NNMT
ADAMTS12
IGFBPL1
CD109
CYP4B1
NIPAL1
COL28A1
WIF1
AVIL
WNT2
SOAT2
IGFBP3
URAH
NPPB
CD93
IL6
TPSB2
NTRK1
FST
ANGPT2
SPHK1
TMEM30B
GFRA3
FLNC
C3
COX6A2
NPR1
GBP6
TMPRSS4
OLFM4
PTCHD1
RHCG
IGSF10
FAU
VWDE

## Sheet: 2h (Down in non reg in all time
129 common elements between Downregulated in Non REG (M. musculus & R .norvegicus) and Upregulated in REG (A. mexicanum, D. rerio, P. mexicanum, x. tropicais) groups:
NEFM
ATP1B2
SNAP25
SLC1A2
SLC6A1
NEFH
CKMT1
SLC4A4
SLC39A12
MYO1B
UPK1B
DDIT4L
ATF3
ALDOC
HSPH1
PYGM
LYVE1
MMP15
APH1B
DHCR24
BCAN
CD163
NID2
PLAT
TSPAN13
TIMP3
CEBPD
ASB2
METRN
BTBD3
LFNG
PLXNB1
BAG3
GABBR1
SLC9A3R2
SLC1A4
ADRB1
PPAP2B
CNN2
MRC1
NOV
CALB2
RIIAD1
PENK
JUN
WDR65
ENO2
HGFAC
ARC
DDIT3
ARMC4
AGT
SNTG1
GADD45G
JAKMIP1
RADIL
GJD4
CCR3
KLHL31
TTLL3
UNC5B
IL6
EFNB1
MYRIP
UPP2
ANKRD34C
COL25A1
CNTN4
CHRNA4
CACNA1I
GPR22
NPY5R
SYT10
GPR26
SLC5A7
GLS2
EGFL6
OTOF
HTR5A
LRRC3B
CAMKV
CHRM3
EBF2
CALB1
MRAP2
HTR1A
MYT1L
HRH3
TRIM66
MAP3K9
NOS1
STXBP5L
ENTPD3
LHX1
GPR83
KCNK10
BAIAP3
LANCL3
CHN1
FAM198A
LRP1B
SYCP3
ILDR1
KCNN2
PHKG1
ADPRHL1
CGN
KIF6
ENPP2
GALNT13
ANKFN1
LYPD6
GRIN2A
KREMEN2
KLHL34
ADRA2C
SLCO1C1
TFAP2B
GRIN2B
CCK
CBLN1
VSTM2L
TMEM212
AK7
CIDEB
ADAMTS20
SLC15A2
TRIM7
FAT3
