# Supplementary material for: Differential Gene Expression Across Species Following Spinal Cord Injury: A Systematic Review and Meta-Analysis
Source: Mol Neurobiol. 2025 Dec 20;63(1):315. doi: 10.1007/s12035-025-05496-y (PMC12718242; doi:10.1007/s12035-025-05496-y)
Supplement: Supplementary file 3 — (XLSX 132 KB) [file 12035_2025_5496_MOESM3_ESM.xlsx]

## Sheet: D. rerio (Hui et al, 2014)
Pathway	Genes	pval	pval_adj
TGF-beta signaling pathway	MYCA, BMP5, INHBAA, RHOAA, SMAD2, BMPR2A, TGFB1, TGFBR1, MAPK3, TGIF1, SMAD3A, INHBB, ACVR2A, RGMB	2.96098e-08	2.04308e-06
Wnt signaling pathway	MYCA, MAPK8, GSK3B, WNT4B, RHOAA, JUN, RAC3, PRICKLE1A, FZD3L, TCF7L2, CCND1, SMAD3A, WNT7A, LEF1, VANGL2, FZD2	5.46528e-07	1.88552e-05
Adherens junction	RHOAA, MET, RAC3, PTPN6, TGFBR1, MAPK3, TCF7L2, IGF1RA, SMAD3A, FGFR1, LEF1	4.2954e-06	9.87942e-05
One carbon pool by folate	DHFR, ATIC, AMT, SHMT1, TYMS	2.207e-05	0.000380708
MAPK signaling pathway	MYCA, MAPK8, CACNA2D1A, TRAF6, TGFB1, JUN, MET, RAC3, FGFR3, FGF8A, KDR, TGFBR1, MAPK3, ATF4, RAP1B, RTK6, IGF1RA, MAP2K1, FGFR1	4.70865e-05	0.000649794
Cell cycle	MYCA, GSK3B, SMAD2, TGFB1, CDC20, CCND1, SMAD3A, TTK, PLK1, MCM5, CCNA2	7.95178e-05	0.000914455
Notch signaling pathway	RBPJB, NUMBL, HER2, MFNG, DLL4, HES5, JAG1A	0.000245584	0.00242076
Focal adhesion	MAPK8, GSK3B, RHOAA, JUN, MET, RAC3, KDR, MAPK3, RAP1B, IGF1RA, CCND1, FN1B, MAP2K1	0.000688486	0.00565741
Melanogenesis	GSK3B, WNT4B, FZD3L, MAPK3, TCF7L2, MAP2K1, WNT7A, LEF1, FZD2	0.000737922	0.00565741
FoxO signaling pathway	MAPK8, TGFB1, STAT3, TGFBR1, MAPK3, IGF1RA, CCND1, SMAD3A, MAP2K1, PLK1	0.00107758	0.00743527
Cytokine-cytokine receptor interaction	BMP15, BMP5, INHBAA, GDF11, BMPR2A, TGFB1, TGFBR1, GDF9, INHBB, ACVR2A	0.00244738	0.0143153
ErbB signaling pathway	MYCA, MAPK8, GSK3B, JUN, STAT5.2, MAPK3, MAP2K1	0.00248961	0.0143153
Salmonella infection	MYCA, MAPK8, TRAF6, RHOAA, JUN, TUBA1, MAPK3, TCF7L2, ZGC:92903, TUBB5, MAP2K1, RAB5C, LEF1	0.00342137	0.0181596
Apoptosis	MAPK8, BIRC5B, JUN, TUBA1, MAPK3, ATF4, BIRC5A, MAP2K1, SPNA2	0.0056572	0.0278819
Cellular senescence	MYCA, SMAD2, TGFB1, TGFBR1, MAPK3, CCND1, SMAD3A, MAP2K1, CCNA2	0.00628175	0.028896
mTOR signaling pathway	GSK3B, WNT4B, RHOAA, FZD3L, MAPK3, IGF1RA, MAP2K1, WNT7A, FZD2	0.00903765	0.0389748
Toll-like receptor signaling pathway	MAPK8, TRAF6, JUN, MAPK3, MAP2K1, STAT1B	0.0100926	0.0409641
Regulation of actin cytoskeleton	RHOAA, CFL1, RAC3, FGFR3, FGF8A, MAPK3, FN1B, LIMK2, MAP2K1, CFL2, FGFR1	0.0122952	0.0471317
Progesterone-mediated oocyte maturation	MAPK8, MAPK3, IGF1RA, MAP2K1, PLK1, CCNA2	0.0137167	0.0498133
NOD-like receptor signaling pathway	MAPK8, TRAF6, RHOAA, JUN, MAPK3, ZGC:92903, STAT1B	0.0269242	0.0887091
Endocytosis	SH3GL1A, TRAF6, RHOAA, SMAD2, FGFR3, TGFBR1, SH3GL2, IGF1RA, SMAD3A, DAB2, RAB5C	0.0269984	0.0887091
Hedgehog signaling pathway	GSK3B, GLI3, CCND1, IHHB	0.0324916	0.0986235
Insulin signaling pathway	MAPK8, GSK3B, SOCS3B, MAPK3, MAP2K1, SOCS3A, PRKAR1A	0.0328745	0.0986235
Calcium signaling pathway	RET1, P2RX8, MET, FGFR3, FGF8A, KDR, P2RX4A, P2RX3A, P2RX1, FGFR1, MCOLN2	0.0348479	0.100188
Apelin signaling pathway	SMAD2, TGFBR1, MAPK3, CCND1, SMAD3A, MAP2K1, JAG1A	0.0417428	0.11521
VEGF signaling pathway	RAC3, KDR, MAPK3, MAP2K1	0.0520962	0.138255
GnRH signaling pathway	MAPK8, JUN, MAPK3, ATF4, MAP2K1	0.0694169	0.177399
C-type lectin receptor signaling pathway	MAPK8, RHOAA, JUN, MAPK3, STAT1B	0.073336	0.180721
Adipocytokine signaling pathway	MAPK8, SOCS3B, STAT3, SOCS3A	0.076911	0.182995
N-Glycan biosynthesis	ALG3, ALG1, ST6GAL1	0.0800825	0.18419
Oocyte meiosis	MAPK3, CDC20, IGF1RA, MAP2K1, PLK1	0.116372	0.258384
Autophagy - animal	MAPK8, TRAF6, TMEM49, MAPK3, IGF1RA, MAP2K1	0.11983	0.258384
Glyoxylate and dicarboxylate metabolism	AMT, SHMT1	0.143678	0.300418
Ubiquitin mediated proteolysis	TRAF6, SOCS3B, CDC20, PIAS4L, SOCS3A	0.151426	0.307305
Gap junction	TUBA1, MAPK3, TUBB5, MAP2K1	0.164561	0.324421
Glycine, serine and threonine metabolism	AMT, SHMT1	0.201814	0.376356
Various types of N-glycan biosynthesis	ALG3, ALG1	0.201814	0.376356
Mitophagy - animal	MAPK8, JUN, ATF4	0.236432	0.418303
Other types of O-glycan biosynthesis	ST6GAL1, MFNG	0.235185	0.418303
Protein processing in endoplasmic reticulum	MAPK8, HSPA5, ATF4, PDIA4, RRBP1	0.266598	0.459881
RIG-I-like receptor signaling pathway	MAPK8, TRAF6	0.309221	0.520396
Protein export	HSPA5	0.331074	0.543907
Neuroactive ligand-receptor interaction	GRIA2A, P2RX8, GRIA4A, P2RX4A, GABRB2, GRIA4B, GLRBB, P2RX3A, P2RX1, GRIA3A	0.353168	0.545467
Pyrimidine metabolism	DUT, TYMS	0.35574	0.545467
Necroptosis	MAPK8, STAT3, STAT5.2, STAT1B	0.340563	0.545467
Tight junction	MAPK8, RHOAA, JUN, TUBA1, CCND1	0.377464	0.555417
Arginine biosynthesis	ARG2	0.378327	0.555417
Herpes simplex virus 1 infection	TRAF6, SOCS3B, SOCS3A, STAT1B	0.410844	0.590588
Folate biosynthesis	DHFR	0.42227	0.594625
Intestinal immune network for IgA production	TGFB1	0.453194	0.613144
Biosynthesis of amino acids	ARG2, SHMT1	0.451131	0.613144
Cell adhesion molecules	NCAM2, CDH2, MAG	0.499362	0.652412
DNA replication	MCM5	0.501128	0.652412
Vascular smooth muscle contraction	RHOAA, MAPK3, MAP2K1	0.561181	0.704691
Adrenergic signaling in cardiomyocytes	CACNA2D1A, MAPK3, ATF4, SCN4BB	0.578159	0.704691
Phagosome	TUBA1, TUBB5, RAB5C	0.582136	0.704691
Nucleocytoplasmic transport	KPNA2, TNPO2	0.570269	0.704691
Carbon metabolism	AMT, SHMT1	0.69059	0.814462
Arginine and proline metabolism	ARG2	0.696424	0.814462
Retinol metabolism	ALDH1A2	0.756732	0.870242
Drug metabolism - other enzymes	DUT	0.79402	0.883667
p53 signaling pathway	CCND1	0.782267	0.883667
Biosynthesis of cofactors	DHFR, SHMT1	0.84242	0.894261
Peroxisome	ZGC:110343	0.822375	0.894261
ECM-receptor interaction	FN1B	0.831979	0.894261
Cardiac muscle contraction	CACNA2D1A	0.910686	0.952081
Spliceosome	PHF5A	0.927256	0.954935
Purine metabolism	ATIC	0.941871	0.955722
Metabolic pathways	ALG3, DHFR, DUT, ALG1, ARG2, ATIC, ST6GAL1, AMT, SHMT1, ALDH1A2, TYMS	0.999999	0.999999

## Sheet: D. rerio(cigliola et al., 2023)
Pathway	Genes	pval	pval_adj
Steroid biosynthesis	NSDHL, HSD17B7, EBP, LSS, MSMO1, DHCR24, DHCR7, SQLEA, SC5D, FDFT1, CEL.1, CYP51	4.00213e-10	5.56296e-08
Calcium signaling pathway	AVPR1B, PPP3CB, CAMK2B1, DRD1B, ADRB1, SI:CH211-39A7.1, ADRA1BB, CACNA1DA, CAMK2D2, ADCY1B, RET, HTR5A, PRKCBA, GNA15.4, PDGFRA, FGF20B, ADCY1A, NTRK2B, ATP2B2, MET, OXTR, FGF1A, CAMK4, F2R, MCU, CALM1A, FGF20A, HTR5AL, CAMK1GB, ERBB4A, FGFR2, FGF6B, CAMK1DA, VEGFAA, SLC8A3, SLC8A2B, NTRK3A, CALM3A, CACNA1C, ATP2B1B, CALM1B	1.39512e-06	9.69611e-05
Adrenergic signaling in cardiomyocytes	ATP1B2B, ZGC:163073, CAMK2B1, ADRB1, ADRA1BB, ACTC1A, CACNA1DA, CAMK2D2, ADCY1B, CACNB1, ADCY1A, SCN1BA, ATP2B2, CACNA2D2B, CACNB4A, SCN4BA, SMYHC1, CALM1A, SCN4BB, SLC8A3, ATP1B1B, SLC8A2B, CALM3A, MYL4, CACNA1C, CACNG7A, ATP2B1B, CALM1B	6.26108e-05	0.00290097
ECM-receptor interaction	COL4A5, LAMB1A, LAMC1, LAMA4, FREM1A, ITGA8, THBS4B, LAMA2, TNC, FN1B, SDC4, SV2C, COL2A1A, LAMB2, LAMA1	0.000363389	0.0126278
GnRH signaling pathway	HBEGFB, CAMK2B1, CACNA1DA, CAMK2D2, ADCY1B, PRKCBA, ADCY1A, GNRHR1, PLA2G4AA, CALM1A, MMP2, MMP14A, HBEGFA, CALM3A, CACNA1C, MMP14B, CALM1B	0.000531742	0.0147824
Cardiac muscle contraction	ATP1B2B, ZGC:163073, ACTC1A, CACNA1DA, COX8B, CACNB1, COX7A2A, CACNA2D2B, CACNB4A, SMYHC1, SLC8A3, ATP1B1B, SLC8A2B, MYL4, CACNA1C, CACNG7A	0.00313657	0.0726639
Neuroactive ligand-receptor interaction	AVPR1B, GLRA1, DRD1B, ADRB1, SI:CH211-39A7.1, ADRA1BB, HTR5A, OPRL1, RXFP3, GNRHR1, GABBR2, GRIA4A, VIP, GABRZ, LPAR3, OXTR, F2R, HTR1B, CHRNA2A, CALCA, NMU, CHRNA4B, HTR5AL, GABRB2, RXFP2A, GRM8B, C3A.2, GABRA1, OPRK1, SST3, MC1R, OXT, GHRA, LTB4R, HTR1AA, ADRA2C, PYYA, HRH3, UTS2A, GRIA3A	0.00769347	0.15277
Vascular smooth muscle contraction	AVPR1B, ADRA1BB, CACNA1DA, ADCY1B, PRKCBA, ADCY1A, PLA2G4AA, CALD1A, CALM1A, CALCA, GNA12A, PRKCHB, ZGC:195023, CALM3A, CACNA1C, CALM1B	0.0214678	0.357898
Melanogenesis	MITFA, CAMK2B1, CTNNB2, WNT4B, CAMK2D2, ADCY1B, PRKCBA, TYRP1B, ADCY1A, CALM1A, TCF7L2, CALM3A, MC1R, CALM1B	0.0231732	0.357898
MAPK signaling pathway	PPP3CB, GADD45GA, CACNA1DA, GADD45BB, PRKCBA, CACNB1, PDGFRA, FGF20B, CASP3A, NTRK2B, TGFB1A, CACNA2D2B, CACNB4A, PLA2G4AA, SI:DKEY-4P15.3, MET, FGF1A, ARRB1, HSP70L, FGF20A, GNA12A, ERBB4A, FGFR2, FGF6B, VEGFAA, CACNA1C, IGF1, CACNG7A, DUSP5, IGF2B, RASGRF2B	0.0303969	0.422517
Terpenoid backbone biosynthesis	MVK, HMGCRA, HMGCS1, MVDA	0.0341035	0.430312
Focal adhesion	COL4A5, LAMB1A, LAMC1, CTNNB2, LAMA4, TLN2A, PRKCBA, PDGFRA, PIP5K1BB, MET, ITGA8, MYL7, THBS4B, LAMA2, TNC, VEGFAA, FN1B, IGF1, PIK3CD, COL2A1A, LAMB2, LAMA1	0.0371493	0.430312
Tyrosine metabolism	DBH, TYRP1B, COMTA, HGD, GOT1L1	0.057891	0.574775
Purine metabolism	ENPP1, HPRT1L, ADCY1B, GUK1B, ADCY1A, ZGC:110540, AK7B, ZGC:103759, NT5C2A, AMPD1, ENTPD3, AK8, ENTPD2A.1, PDE6C	0.0571999	0.574775
Cysteine and methionine metabolism	AMD1, ZGC:158222, LDHBB, BHMT, GOT1L1, DNMT3BA	0.0866376	0.752664
Apelin signaling pathway	ZGC:163073, ADCY1B, ADCY1A, CAMK4, CALM1A, PRKAB1A, SLC8A3, SLC8A2B, SI:DKEY-222B8.1, CALM3A, MYL4, CTGFA, CTGFB, JAG1A, CALM1B	0.0847147	0.752664
Ferroptosis	SAT1B, SAT2A, CP, TFR1A, ZGC:198419, ZGC:173593	0.105874	0.816107
Intestinal immune network for IgA production	TGFB1A, IL15, CXCL12B, PIGR	0.117426	0.816107
Apoptosis	SEPT4A, CTSSB.2, HDR, GADD45GA, CSF2RB, GADD45BB, CASP3A, DIABLOA, TUBA1B, CTSH, CTSC, PTPN13, PIK3CD, NFKBIAA, CTSLA	0.101293	0.816107
Pantothenate and CoA biosynthesis	ENPP1, PANK2, UPB1	0.115562	0.816107
Retinol metabolism	RPE65C, CYP27C1, RPE65A, CYP26A1, UGT5E1, DHRS3A, ALDH1A2	0.150474	0.871494
Herpes simplex virus 1 infection	CASP3A, SOCS3B, SI:CH211-51F10.1, TAPBP, TNFB, SRPK1B, TMEM173, C3A.2, TLR3, IKBKE, IL12BA, PIK3CD, RHEB, NFKBIAA	0.149626	0.871494
Starch and sucrose metabolism	ENPP1, PYGMB, GYG1B, GCK	0.148437	0.871494
ErbB signaling pathway	HBEGFB, CAMK2B1, CAMK2D2, PRKCBA, NRG1, NRG2A, ERBB4A, HBEGFA, PIK3CD	0.134559	0.871494
C-type lectin receptor signaling pathway	PPP3CB, FCER1GL, CALM1A, CASPA, CALM3A, IKBKE, IL12BA, PIK3CD, NFKBIAA, CALM1B	0.172082	0.889512
Other glycan degradation	GLB1L, FUCA1.2, NEU3.1	0.16972	0.889512
Glycolysis / Gluconeogenesis	PKLR, ACSS2L, LDHBB, PCK1, ENO4, ALDOCB, GCK	0.172783	0.889512
Glycosphingolipid biosynthesis - lacto and neolacto series	B3GNT2A, FUT9A, B3GALT2	0.214205	0.897523
Pyruvate metabolism	PKLR, ACSS2L, LDHBB, PCK1, LDHD	0.185089	0.897523
Glycosphingolipid biosynthesis - globo and isoglobo series	FUT9A, NAGA	0.232452	0.897523
Lysosome	CTSSB.2, GLB1L, FUCA1.2, NPC1, ZGC:55621, NAGA, CTSH, ABCB9, CTSC, DNASE2, GNSB, CTSLA	0.229362	0.897523
Cytokine-cytokine receptor interaction	HDR, CSF2RB, LIFRA, TGFB1A, CXCR3.2, MSTNB, IL15, IL6ST, TNFB, GDF3, GHRA, IL12BA, CXCL12B, IL7R	0.215378	0.897523
Neomycin, kanamycin and gentamicin biosynthesis	GCK	0.210221	0.897523
Oocyte meiosis	PPP3CB, CAMK2B1, CAMK2D2, ADCY1B, ADCY1A, CALM1A, SPDYA, CALM3A, IGF1, CPEB1B, CALM1B	0.195609	0.897523
Pyrimidine metabolism	ENPP1, ZGC:110540, UPB1, NT5C2A, ENTPD3, CTPS1B	0.201615	0.897523
Thiamine metabolism	AK7B, AK8	0.232452	0.897523
Steroid hormone biosynthesis	HSD17B7, COMTA, CYP19A1B, UGT5E1, HSD17B3	0.315251	0.910474
p53 signaling pathway	HDR, GADD45GA, GADD45BB, CASP3A, RPRMB, IGF1	0.339303	0.910474
Porphyrin metabolism	CP, HEPHL1A, UGT5E1, FECH	0.334414	0.910474
Regulation of actin cytoskeleton	TMSB, ACTR3B, ZGC:158689, PDGFRA, FGF20B, PIP5K1BB, FGF1A, F2R, ITGA8, MYL7, FGF20A, GNA12A, SCINLA, FGFR2, ARPC5A, FGF6B, FN1B, PIK3CD, CXCL12B	0.256928	0.910474
Necroptosis	HDR, CAMK2B1, CAMK2D2, HSP90AA1.2, PLA2G4AA, PYGMB, GLUD1A, CASPA, ZGC:198419, TLR3, ZGC:173593	0.330919	0.910474
Progesterone-mediated oocyte maturation	ADCY1B, ADCY1A, HSP90AA1.2, SPDYA, IGF1, PIK3CD, CCNA1, CPEB1B	0.285847	0.910474
Cellular senescence	PPP3CB, GADD45GA, CACNA1DA, GADD45BB, TGFB1A, FOXO3A, MCU, CALM1A, CALM3A, PIK3CD, RHEB, CCNA1, CALM1B	0.267537	0.910474
FoxO signaling pathway	GADD45GA, GADD45BB, TGFB1A, BCL6AB, FOXO3A, PCK1, PRKAB1A, FOXG1C, SI:DKEY-222B8.1, IGF1, PIK3CD, IL7R	0.287388	0.910474
Salmonella infection	HDR, CTNNB2, ACTR3B, CASP3A, HSP90AA1.2, KLC3, ARF1, TUBA1B, S100A10B, RHOGA, MYL7, TCF7L2, TXN, CASPA, ARPC5A, TLR5B, TUBB5, PIK3CD, NFKBIAA, DYNLL2A	0.305764	0.910474
Citrate cycle (TCA cycle)	ACLYA, PCK1, SDHDA	0.324542	0.910474
Phenylalanine, tyrosine and tryptophan biosynthesis	GOT1L1	0.338408	0.910474
Cytosolic DNA-sensing pathway	CASPA, TMEM173, IKBKE, NFKBIAA	0.243205	0.910474
ABC transporters	ABCG4B, ABCA1A, ABCA1B, ABCB9	0.281766	0.910474
Nitrogen metabolism	GLUD1A, CA2	0.340609	0.910474
Carbon metabolism	PKLR, ACSS2L, GOT1L1, GLUD1A, SDHDA, ENO4, ALDOCB, GLDC, GCK	0.335619	0.910474
Cell adhesion molecules	CD99, CLDN11A, CDH2, JAM3B, CD276, ITGA8, PECAM1, SDC4, CNTN1B, NFASCA	0.333384	0.910474
PPAR signaling pathway	ANGPTL4, HMGCS1, RXRGB, PCK1, PLTP, AQP7	0.349666	0.917047
Glycosaminoglycan degradation	GLB1L, GNSB	0.382786	0.917366
Insulin signaling pathway	SOCS3B, PYGMB, CALM1A, PCK1, PRKAB1A, PPP1R3CB, CALM3A, PIK3CD, RHEB, GCK, CALM1B	0.375133	0.917366
Riboflavin metabolism	ENPP1	0.376346	0.917366
Wnt signaling pathway	PPP3CB, CAMK2B1, CTNNB2, WNT4B, CAMK2D2, WISP1A, PRKCBA, SERPINF1, DKK2, TCF7L2, DKK1B, RSPO1, SI:DKEY-222B8.1	0.372606	0.917366
Gap junction	DRD1B, ADRB1, ADCY1B, PRKCBA, PDGFRA, ADCY1A, TUBA1B, TUBB5	0.363878	0.917366
Phosphonate and phosphinate metabolism	PCYT1BB	0.412115	0.970915
SNARE interactions in vesicular transport	SNAP23.2, VAMP1, STX11B.2	0.419714	0.972337
Metabolic pathways	ACLYA, NSDHL, AANAT2, HSD17B7, DBH, NAT8L, AMD1, ENPP1, HSD3B7, MVK, HMGCRA, ZGC:158222, PANK2, HPRT1L, HAAO, RPE65C, PTGIS, ADCY1B, B3GNT2A, COX8B, HMGCS1, GLB1L, EBP, GUK1B, SAT1B, TYRP1B, SAT2A, AANAT1, ADCY1A, LSS, PKLR, NDUFA1, PIP5K1BB, COX7A2A, MSMO1, SGPL1, COMTA, ZGC:110540, PLA2G4AA, RPE65A, ACSS2L, AK7B, ENPP2, CBR4, ZGC:103759, PYGMB, ZGC:55621, GALNT18A, DHCR24, CHKA, CYP19A1B, FUT9A…	0.428311	0.975988
Arginine biosynthesis	GOT1L1, GLUD1A	0.443728	0.979019
Primary bile acid biosynthesis	HSD3B7, CYP46A1.1	0.443728	0.979019
NOD-like receptor signaling pathway	ANTXR2A, HSP90AA1.2, TXNIPA, MCU, GBP1, TXN, CASPA, TMEM173, IKBKE, NFKBIAA	0.450797	0.979074
VEGF signaling pathway	PPP3CB, PRKCBA, PLA2G4AA, VEGFAA, PIK3CD	0.464902	0.994175
beta-Alanine metabolism	UPB1	0.873854	0.999515
Peroxisome	MVK	0.996256	0.999515
Oxidative phosphorylation	COX8B, NDUFA1, COX7A2A, NDUFA4, SDHDA, COX17	0.743589	0.999515
mTOR signaling pathway	WNT4B, PRKCBA, IGF1, PIK3CD, RHEB	0.99013	0.999515
Ribosome	RPS8B	0.999515	0.999515
One carbon pool by folate	MTFMT	0.693203	0.999515
Pentose and glucuronate interconversions	UGT5E1	0.906244	0.999515
Notch signaling pathway	LFNG, DLB, JAG1A	0.773523	0.999515
Hedgehog signaling pathway	ARRB1, SHHB, GLI2A	0.747264	0.999515
Autophagy - other	ATG4A	0.840083	0.999515
Glycerophospholipid metabolism	PLA2G4AA, CHKA, PCYT1BB, CHATA, ACHE	0.71123	0.999515
N-Glycan biosynthesis	ST6GAL1	0.963785	0.999515
Fatty acid elongation	ZGC:55621	0.906244	0.999515
Inositol phosphate metabolism	PIP5K1BB, PIK3CD	0.96191	0.999515
Arachidonic acid metabolism	PTGIS, PLA2G4AA	0.853446	0.999515
Fatty acid biosynthesis	CBR4	0.674502	0.999515
Ether lipid metabolism	PLA2G4AA, ENPP2	0.789702	0.999515
Endocytosis	LDLRA, SH3GLB2A, ACTR3B, PDGFRA, SH3GLB2B, RAB11FIP4B, PIP5K1BB, ARF1, SI:DKEY-4P15.3, ARRB1, TFR1A, SH3GL2, HSP70L, FGFR2, ARPC5A, DNM1A, ZGC:110286	0.644012	0.999515
Propanoate metabolism	ACSS2L, LDHBB	0.537327	0.999515
2-Oxocarboxylic acid metabolism	GOT1L1	0.674502	0.999515
Arginine and proline metabolism	AMD1, SAT1B, SAT2A, GOT1L1	0.515861	0.999515
Glyoxylate and dicarboxylate metabolism	ACSS2L, GLDC	0.634561	0.999515
Ascorbate and aldarate metabolism	UGT5E1	0.916743	0.999515
RIG-I-like receptor signaling pathway	TMEM173, IKBKE, IL12BA, NFKBIAA	0.478427	0.999515
TGF-beta signaling pathway	ID4, FSTB, TGFB1A, CHD, NOG3, SI:DKEY-222B8.1	0.707794	0.999515
Sphingolipid metabolism	GLB1L, SGPL1, NEU3.1	0.737988	0.999515
Cell cycle	GADD45GA, GADD45BB, TGFB1A, SI:DKEY-222B8.1, MCM6, CCNA1	0.871888	0.999515
Fatty acid metabolism	CBR4, ZGC:55621	0.92426	0.999515
Adherens junction	CTNNB2, ZGC:158689, MET, TCF7L2, SI:DKEY-222B8.1	0.77067	0.999515
Pentose phosphate pathway	ALDOCB	0.857966	0.999515
Glycosaminoglycan biosynthesis - heparan sulfate / heparin	HS3ST2	0.830317	0.999515
Tryptophan metabolism	AANAT2, HAAO, AANAT1	0.552413	0.999515
DNA replication	MCM6	0.894425	0.999515
Biosynthesis of nucleotide sugars	GCK	0.911648	0.999515
Nucleocytoplasmic transport	UPF3A, EEF1A2, EEF1A1B	0.945176	0.999515
Phagosome	CTSSB.2, COLEC12, TUBA1B, TFR1A, THBS4B, C3A.2, TUBB5, CTSLA	0.743352	0.999515
Butanoate metabolism	HMGCS1	0.757888	0.999515
Biosynthesis of amino acids	PKLR, GOT1L1, ENO4, ALDOCB	0.717407	0.999515
Protein processing in endoplasmic reticulum	HSP90AA1.2, DNAJB1B, SI:DKEY-4P15.3, ZGC:85975, TXNDC5, HSP70L	0.968188	0.999515
Glycosaminoglycan biosynthesis - keratan sulfate	B3GNT2A	0.727452	0.999515
Valine, leucine and isoleucine degradation	HMGCS1	0.961564	0.999515
RNA degradation	ZGC:103759, ENO4	0.955781	0.999515
alpha-Linolenic acid metabolism	PLA2G4AA	0.693203	0.999515
Adipocytokine signaling pathway	SOCS3B, RXRGB, PCK1, PRKAB1A, NFKBIAA	0.583424	0.999515
Fructose and mannose metabolism	ALDOCB	0.921544	0.999515
Glycerolipid metabolism	CEL.1	0.976132	0.999515
Biosynthesis of cofactors	PANK2, HAAO, AK7B, UGT5E1, DHRS3A, FECH, AK8, CTPS1B	0.818304	0.999515
Amino sugar and nucleotide sugar metabolism	CYB5R2, GCK	0.872427	0.999515
Glutathione metabolism	GSTR	0.977513	0.999515
Glycosaminoglycan biosynthesis - chondroitin sulfate / dermatan sulfate	CHST3A	0.743119	0.999515
Spliceosome	HNRNPA3, SI:DKEY-4P15.3, HSP70L	0.989877	0.999515
Metabolism of xenobiotics by cytochrome P450	UGT5E1, GSTR	0.860042	0.999515
Autophagy - animal	ATG4A, PIK3CD, RHEB, HIF1AA, CTSLA	0.984459	0.999515
Nicotinate and nicotinamide metabolism	ENPP1, NT5C2A	0.702787	0.999515
Other types of O-glycan biosynthesis	LFNG, GALNT18A, ST6GAL1	0.566038	0.999515
Mucin type O-glycan biosynthesis	GALNT18A	0.857966	0.999515
Glycosphingolipid biosynthesis - ganglio series	GLB1L	0.633621	0.999515
Drug metabolism - other enzymes	HPRT1L, UPB1, UGT5E1, GSTR	0.734548	0.999515
Drug metabolism - cytochrome P450	UGT5E1, GSTR	0.853446	0.999515
Aminoacyl-tRNA biosynthesis	MTFMT	0.906244	0.999515
Linoleic acid metabolism	PLA2G4AA	0.784933	0.999515
Phototransduction	CALM1A, CALM3A, CALM1B	0.510073	0.999515
Mitophagy - animal	MITFA, FOXO3A, HIF1AA	0.90861	0.999515
Tight junction	CACNA1DA, ACTR3B, MPP5A, CLDN11A, TUBA1B, JAM3B, PRKAB1A, ARPC5A, MARVELD2B	0.900505	0.999515
mRNA surveillance pathway	UPF3A, DAZAP1	0.970359	0.999515
Phosphatidylinositol signaling system	PRKCBA, PIP5K1BB, CALM1A, CALM3A, PIK3CD, CALM1B	0.581551	0.999515
Alanine, aspartate and glutamate metabolism	NAT8L, GOT1L1, GLUD1A	0.4955	0.999515
Mannose type O-glycan biosynthesis	FUT9A	0.808964	0.999515
Galactose metabolism	GLB1L, GCK	0.571619	0.999515
Glycine, serine and threonine metabolism	BHMT, GLDC	0.74946	0.999515
Toll-like receptor signaling pathway	TLR5B, TLR3, IKBKE, IL12BA, PIK3CD, NFKBIAA	0.533909	0.999515
Proteasome	PSMA6L	0.959207	0.999515
Ubiquitin mediated proteolysis	SOCS3B, BIRC7	0.999039	0.999515
Phenylalanine metabolism	GOT1L1	0.611299	0.999515

## Sheet: M. musculus (Noristani et al)
Pathway	Genes	pval	pval_adj
Coronavirus disease - COVID-19	FAU, RPL15, RPL9, RPS11, RPL29, RPL7A, MX1, RPL10A, RPS6, RPS28, RPS25, RPL7, RPS5, RPL31, OAS2, RPS20, ISG15, RPL32, C1RA, RPS8, RPS26, RPL35, RPL6, RPL17, STAT1, RPS15, RPL4, RPS23, CYBB, RPL27A, RPL36, RPL5, C4B, IL12B, OAS1G, RPL12, EIF2AK2, C3, NRP1, RPS7, RPL23A, RPL39, RPL18A, RPL24, CXCL10, RPSA, RPS2, OAS3, RPS18, RPS3A1, UBA52, RPS19, RPS4X, TLR2, RPL36A, IKBKE, RPLP0, RPL11, RPL28, RPL…	3.36798e-39	1.00029e-36
Ribosome	FAU, RPL15, RPL9, MRPL30, RPS11, RPL29, RPL7A, RPL10A, RPS6, RPS28, RPS25, RPL7, RPS5, RPL31, RPS20, RPL32, RPS8, RPS26, RPL35, RPL6, RPL17, RPS15, RPL4, RPS23, RPL27A, RPL36, RPL5, RPL12, RPS7, RPL23A, RPL39, RPL18A, RPL24, RPSA, RPS2, RPS18, RPS3A1, UBA52, RPS19, RPS4X, RPL36A, RPLP0, RPL11, RPL28, RPL19, RPL23, RPL21, RPS17, RPL3, RPS29, RPL41, RPL37	7.93399e-33	1.1782e-30
Influenza A	DNAJB1, TMPRSS4, MX1, H2-AA, OAS2, TPSB2, STAT1, IRF7, CCL5, IL12B, OAS1G, EIF2AK2, H2-EB1, CXCL10, OAS3, RSAD2, IKBKE, IFIH1, CCL12, STAT2, OAS1A	4.11408e-05	0.00407294
Lysosome	NPC2, ACP5, CD68, IGF2R, GUSB, CTSD, GLA, GALNS, GLB1, CTSZ, CTSL, CTSA, ATP6V0D2, CD63, CTSB, GAA, LIPA, CTSE	6.08848e-05	0.0045207
Phagosome	TUBB2B, H2-AA, ATP6V1A, C1RA, TUBA1A, COLEC12, CLEC7A, MRC1, CYBB, MSR1, ATP6V0E2, H2-EB1, C3, 5430435G22RIK, CTSL, TUBB4B, ATP6V0D2, H2-M2, OLR1, TLR2, FCGR4	9.70323e-05	0.00460828
Measles	MX1, OAS2, STAT1, IRF7, GNB2L1, IL12B, HSPA2, OAS1G, EIF2AK2, HSPA1L, OAS3, TLR2, IKBKE, EIF3H, IFIH1, IL2RG, STAT2, OAS1A	0.000108613	0.00460828
Cholesterol metabolism	NPC2, LPL, ABCA1, APOC2, APOE, APOC1, SOAT1, NCEH1, LIPA, ANGPTL4	8.29325e-05	0.00460828
Synaptic vesicle cycle	SNAP25, SLC6A9, ATP6V1A, SLC6A1, RAB3A, ATP6V0E2, AP2S1, ATP6V0D2, SLC1A2, STX1A, SLC6A11, CPLX1	0.000254665	0.00911454
PPAR signaling pathway	RXRG, ACSL6, PLIN2, ACSL3, LPL, ACSBG1, CPT1A, FABP5, OLR1, FABP3, UBC, HMGCS2, ANGPTL4	0.000276198	0.00911454
Rheumatoid arthritis	ACP5, H2-AA, ATP6V1A, ITGAL, CCL5, ATP6V0E2, H2-EB1, CTSL, ATP6V0D2, TLR2, CCL12, CSF1	0.000799782	0.0237535
Proximal tubule bicarbonate reclamation	ATP1A2, SLC4A4, ATP1B2, SLC25A10, ATP1A3	0.00320887	0.0866394
Hepatitis C	GM14446, MX1, OAS2, STAT1, IRF7, OAS1G, EIF2AK2, CXCL10, OAS3, EIF3E, RSAD2, IKBKE, CLDN10, STAT2, OAS1A, IFIT1	0.00365805	0.0905368
Riboflavin metabolism	ACP5, ENPP1, BLVRB	0.00501554	0.114586
Leishmaniasis	EEF1A1, H2-AA, STAT1, CYBB, IL12B, H2-EB1, C3, TLR2, FCGR4	0.00568496	0.120602
Gastric acid secretion	GNAI1, GNAS, KCNJ2, ATP1A2, ATP1B2, KCNJ16, ADCY8, KCNJ10, ATP1A3	0.00891647	0.122881
Legionellosis	EEF1A1, IL12B, HSPA2, EEF1G, C3, HSPA1L, TLR2, TLR5	0.00717938	0.122881
Gap junction	HTR2B, TUBB2B, GNAI1, CDK1, GNAS, TUBA1A, ADRB1, ADCY8, TUBB4B, GJA1	0.00746248	0.122881
Fatty acid biosynthesis	ACSL6, ACSL3, ACSBG1, ACACA	0.00910226	0.122881
NOD-like receptor signaling pathway	GABARAP, OAS2, STAT1, IRF7, CCL5, CYBB, OAS1G, IFI204, OAS3, CTSB, IKBKE, TXNIP, CCL12, STAT2, OAS1A, GBP2, HSP90AA1	0.00903438	0.122881
Epstein-Barr virus infection	CD44, VIM, H2-AA, ITGAL, OAS2, ISG15, STAT1, B2M, IRF7, OAS1G, EIF2AK2, H2-EB1, CXCL10, OAS3, H2-M2, TLR2, IKBKE, STAT2, OAS1A	0.00862786	0.122881
Cell adhesion molecules	H2-AA, MADCAM1, ITGAL, PECAM1, SIGLEC1, SDC3, PDCD1, H2-EB1, CD22, H2-M2, NRXN1, CLDN10, NRCAM, ITGA9, JAM3, CD274	0.00624448	0.122881
Salivary secretion	ADRB2, GNAS, ATP1A2, ATP1B2, LYZ1, ADRB1, ADCY8, LYZ2, BST1, ATP1A3	0.00746248	0.122881
Toll-like receptor signaling pathway	STAT1, IRF7, CCL5, IL12B, SPP1, CXCL10, CXCL9, TLR2, IKBKE, TLR5	0.0136315	0.176024
Regulation of lipolysis in adipocytes	ADRB2, GNAI1, GNAS, ADRB1, ADCY8, IRS3, NPR1	0.0162979	0.193619
Glycosaminoglycan degradation	GUSB, GALNS, GLB1, HPSE	0.0159086	0.193619
Antigen processing and presentation	H2-AA, B2M, HSPA2, H2-EB1, CTSL, HSPA1L, H2-M2, CTSB, HSP90AA1	0.0193175	0.220665
Starch and sucrose metabolism	GYG, ENPP1, PYGM, PYGL, GAA	0.0212544	0.233798
Inflammatory bowel disease	H2-AA, STAT1, IL12B, H2-EB1, TLR2, IL2RG, TLR5	0.0271466	0.287948
Aldosterone-regulated sodium reabsorption	ATP1A2, ATP1B2, IGF1, SLC9A3R2, ATP1A3	0.0328706	0.314922
Complement and coagulation cascades	ITGAX, C1RA, F9, F3, C4B, PLAT, C3, PLAUR, CFB	0.0324648	0.314922
RIG-I-like receptor signaling pathway	ISG15, IRF7, IL12B, CXCL10, IKBKE, DHX58, IFIH1	0.0316485	0.314922
Hematopoietic cell lineage	CD44, H2-AA, GP9, CD5, H2-EB1, ANPEP, CD22, CSF1, IL7R	0.0344589	0.319821
C-type lectin receptor signaling pathway	CLEC4N, STAT1, CLEC7A, CLEC1B, IL12B, EGR3, EGR2, IKBKE, CLEC4D, STAT2	0.0403924	0.363531
Mineral absorption	SLC31A1, SLC39A4, ATP1A2, ATP1B2, ATOX1, ATP1A3	0.0422005	0.368633
Pancreatic secretion	RAB3D, GNAS, ATP1A2, SLC4A4, ATP1B2, ADCY8, PLA2G2D, TPCN2, BST1, ATP1A3	0.0447254	0.375785
Malaria	ITGAL, KLRK1, PECAM1, KLRB1B, TLR2, CCL12	0.0455497	0.375785
Insulin secretion	SNAP25, GNAS, ATP1A2, ATP1B2, RAB3A, ADCY8, STX1A, ATP1A3	0.0515785	0.414022
Thyroid hormone synthesis	GPX3, GNAS, ATP1A2, ATP1B2, GPX7, ADCY8, ATP1A3	0.0615532	0.481087
Renin secretion	ADRB2, GNAI1, GNAS, KCNJ2, ADRB1, NPR1, CTSB	0.0652531	0.496928
Steroid biosynthesis	SOAT1, DHCR24, LIPA	0.0669637	0.497205
Longevity regulating pathway - multiple species	SIRT1, HSPA2, ADCY8, IRS3, HSPA1L, IGF1	0.0735462	0.511647
Pantothenate and CoA biosynthesis	ENPP1, DPYS, ALDH1B1	0.0754729	0.511647
Glycerolipid metabolism	LPL, GLA, ALDH1B1, PPAP2B, AKR1A1, MBOAT1	0.0735462	0.511647
Lipid and atherosclerosis	RXRG, CYP2J9, ABCA1, IRF7, CCL5, CYBB, IL12B, HSPA2, HSPA1L, ABCG1, OLR1, TLR2, IKBKE, CCL12, HSP90AA1	0.0757996	0.511647
Cytokine-cytokine receptor interaction	IL1RN, IL27RA, CXCL13, CCL5, IL12B, ACVR2B, CXCL10, CXCL9, CXCL16, CXCL17, TNFSF8, IL2RG, GDF3, TSLP, CCL12, RELT, GDF15, CSF1, IL7R	0.0839146	0.553837
Parkinson disease	TUBB2B, UCHL1, GNAI1, GNAS, TUBA1A, SLC39A4, SNCA, TUBB4B, UBA52, SLC39A12, NDUFA1, UBC, ATP5G2, KIF5C, UBE2L6, KIF5A, COX6A2	0.0877381	0.566483
Fatty acid degradation	ACSL6, ACSL3, ACSBG1, ALDH1B1, CPT1A	0.100055	0.63226
Mitophagy - animal	GABARAP, OPTN, HIF1A, 5430435G22RIK, UBA52, UBC	0.103875	0.642727
Proteoglycans in cancer	CD44, IQGAP1, RPS6, FN1, IL12B, HIF1A, CTSL, IGF1, HPSE, CD63, TLR2, PLAUR, TIMP3, EIF4B	0.110709	0.67103
Th17 cell differentiation	RXRG, H2-AA, IL27RA, STAT1, H2-EB1, HIF1A, IL2RG, HSP90AA1	0.126857	0.689784
Ferroptosis	ACSL6, ACSL3, CYBB, ALOX15	0.120955	0.689784
Chemokine signaling pathway	GNAI1, STAT1, GNG12, CXCL13, CCL5, ADCY8, CXCL10, RAC2, CXCL9, CXCL16, CCL12, FGR, STAT2	0.119826	0.689784
Cytosolic DNA-sensing pathway	IRF7, CCL5, CXCL10, IKBKE, ZBP1	0.133739	0.689784
Tuberculosis	H2-AA, ITGAX, CTSD, STAT1, CLEC7A, MRC1, IL12B, H2-EB1, C3, ATP6V0D2, TLR2, FCGR4	0.126003	0.689784
Parathyroid hormone synthesis, secretion and action	RXRG, GNAI1, GNAS, MMP25, NACA, ADCY8, GCM2, MMP15	0.137028	0.689784
Collecting duct acid secretion	ATP6V1A, ATP6V0E2, ATP6V0D2	0.135211	0.689784
Nicotinate and nicotinamide metabolism	ENPP1, SIRT1, NADK, BST1	0.129301	0.689784
Adipocytokine signaling pathway	RXRG, ACSL6, ACSL3, ACSBG1, IRS3, CPT1A	0.121146	0.689784
GABAergic synapse	GNAI1, GABARAP, SLC6A1, GABBR1, GNG12, ADCY8, SLC6A11	0.130728	0.689784
Glycosaminoglycan biosynthesis - keratan sulfate	B3GNT7, CHST2	0.14125	0.69919
Staphylococcus aureus infection	H2-AA, ITGAL, C1RA, C4B, H2-EB1, C3, FCGR4, CFB	0.153028	0.725431
Viral protein interaction with cytokine and cytokine receptor	CXCL13, CCL5, CXCL10, CXCL9, IL2RG, CCL12, CSF1	0.153879	0.725431
Toxoplasmosis	GNAI1, H2-AA, STAT1, IL12B, HSPA2, H2-EB1, HSPA1L, TLR2	0.153028	0.725431
Antifolate resistance	FOLR1, MTHFR, FOLR2	0.15788	0.726329
Fluid shear stress and atherosclerosis	PECAM1, ACVR2B, PLAT, CTSL, RAC2, GSTO1, TRPV4, CCL12, MGST1, HSP90AA1	0.162613	0.726329
Endocrine and other factor-regulated calcium reabsorption	GNAS, ATP1A2, ATP1B2, AP2S1, ATP1A3	0.163852	0.726329
Fatty acid metabolism	ACSL6, ACSL3, ACSBG1, CPT1A, ACACA	0.163852	0.726329
Ascorbate and aldarate metabolism	GUSB, ALDH1B1, AKR1A1	0.181612	0.793216
Growth hormone synthesis, secretion and action	GNAI1, GNAS, SOCS2, STAT1, ADCY8, IRS3, GHRHR, IGF1	0.187537	0.807226
Type I diabetes mellitus	H2-AA, CPE, IL12B, H2-EB1, H2-M2	0.196384	0.818837
Galactose metabolism	GLA, GLB1, GAA	0.193817	0.818837
Bile secretion	GNAS, ATP1A2, SLC4A4, ATP1B2, ADCY8, NCEH1, ATP1A3	0.198506	0.818837
Endocytosis	EPN2, IGF2R, ACTR3B, HSPA2, AP2S1, ARPC3, EHD1, HSPA1L, FGFR3, H2-M2, PARD6B, IL2RG, FOLR1, KIF5C, KIF5A, FOLR2	0.203644	0.828524
Human papillomavirus infection	MX1, ATP6V1A, GNAS, FN1, ISG15, STAT1, LFNG, ATP6V0E2, SPP1, EIF2AK2, APC2, OASL1, ATP6V0D2, OASL2, H2-M2, PARD6B, IKBKE, JAG1, ITGA9, STAT2	0.232341	0.86406
Arachidonic acid metabolism	GPX3, CYP2J9, CBR2, GPX7, PLA2G2D, ALOX15	0.225465	0.86406
Chagas disease	GNAI1, GNAS, CCL5, IL12B, C3, TLR2, CCL12	0.219037	0.86406
PD-L1 expression and PD-1 checkpoint pathway in cancer	STAT1, BATF2, PDCD1, HIF1A, TLR2, CD274	0.241194	0.86406
Autophagy - animal	GABARAP, IGBP1, CTSD, IRS3, HIF1A, 5430435G22RIK, CTSL, DDIT4, CTSB	0.235108	0.86406
Th1 and Th2 cell differentiation	H2-AA, STAT1, IL12B, H2-EB1, IL2RG, JAG1	0.241194	0.86406
Pentose and glucuronate interconversions	SORD, GUSB, AKR1A1	0.231522	0.86406
Fructose and mannose metabolism	SORD, ALDOA, ALDOC	0.244381	0.86406
ECM-receptor interaction	NPNT, CD44, FN1, GP9, SPP1, ITGA9	0.241194	0.86406
Alzheimer disease	TUBB2B, APBB1, TUBA1A, SLC39A4, LPL, SNCA, CYBB, EIF2AK2, APOE, APC2, IRS3, APH1B, TUBB4B, DKK2, SLC39A12, NDUFA1, ATP5G2, KIF5C, KIF5A, CSF1, COX6A2	0.227038	0.86406
Renin-angiotensin system	CMA1, ANPEP, CTSA	0.244381	0.86406
Caffeine metabolism	XDH	0.253824	0.88689
Glutathione metabolism	GPX3, GPX7, ANPEP, GSTO1, MGST1	0.25789	0.89062
Herpes simplex virus 1 infection	BST2, ZFP605, H2-AA, OAS2, ZFP112, STAT1, B2M, IRF7, CCL5, IL12B, OAS1G, EIF2AK2, H2-EB1, C3, OAS3, H2-M2, TLR2, IKBKE, IFIH1, ZFP69, CCL12, STAT2, SP100, OAS1A	0.272101	0.923275
Progesterone-mediated oocyte maturation	GNAI1, CDK1, ANAPC15, ADCY8, IGF1, HSP90AA1	0.273563	0.923275
Natural killer cell mediated cytotoxicity	ITGAL, KLRK1, HCST, TYROBP, RAC2, CD244, FCGR4	0.27706	0.92457
Pathways of neurodegeneration - multiple diseases	NEFL, TUBB2B, UCHL1, GPX3, NEFH, NEFM, OPTN, TUBA1A, GPX7, SNCA, CYBB, APC2, TUBB4B, UBA52, DKK2, NDUFA1, UBC, STX1A, ATP5G2, KIF5C, UBE2L6, KIF5A, CSF1, COX6A2	0.337784	0.924646
Pertussis	GNAI1, C1RA, C4B, IL12B, C3	0.304304	0.924646
Vitamin B6 metabolism	PSAT1	0.355492	0.924646
Intestinal immune network for IgA production	H2-AA, MADCAM1, H2-EB1	0.336409	0.924646
cAMP signaling pathway	ADRB2, GNAI1, GNAS, ATP1A2, ATP1B2, GABBR1, ADRB1, ADCY8, NPR1, RAC2, NIACR1, ATP1A3	0.355864	0.924646
Estrogen signaling pathway	GNAI1, GNAS, CTSD, GABBR1, HSPA2, ADCY8, HSPA1L, HSP90AA1	0.306786	0.924646
Bacterial invasion of epithelial cells	SEPT3, FN1, SEPT9, ACTR3B, ARPC3	0.294906	0.924646
Asthma	H2-AA, H2-EB1	0.335594	0.924646
Kaposi sarcoma-associated herpesvirus infection	STAT1, GNG12, IRF7, EIF2AK2, C3, HIF1A, H2-M2, UBA52, IKBKE, UBC, CD200R4, STAT2	0.315629	0.924646
Glycosphingolipid biosynthesis - lacto and neolacto series	B3GALT2, FUT7	0.353199	0.924646
Alcoholic liver disease	SIRT1, C4B, IL12B, C3, ALDH1B1, CPT1A, IKBKE, ACACA	0.313899	0.924646
Aldosterone synthesis and secretion	GNAS, ATP1A2, ATP1B2, ADCY8, NPR1, ATP1A3	0.358028	0.924646
Regulation of actin cytoskeleton	IQGAP1, ITGAL, FN1, ITGAX, ACTR3B, GNG12, APC2, ARPC3, BAIAP2, RAC2, FGFR3, ITGA9	0.355864	0.924646
Ovarian steroidogenesis	CYP2J9, GNAS, ADCY8, IGF1	0.352602	0.924646
Mannose type O-glycan biosynthesis	GTDC2, CHST10	0.299998	0.924646
Necroptosis	STAT1, PYGM, CYBB, EIF2AK2, PYGL, ZBP1, STAT2, ALOX15, HSP90AA1	0.352408	0.924646
B cell receptor signaling pathway	CD72, LILRB4, RAC2, CD22, CARD11	0.304304	0.924646
Terpenoid backbone biosynthesis	HMGCS2, IDI1	0.299998	0.924646
Fat digestion and absorption	ABCA1, PPAP2B, PLA2G2D	0.336409	0.924646
Allograft rejection	H2-AA, IL12B, H2-EB1, H2-M2	0.297953	0.924646
Leukocyte transendothelial migration	GNAI1, ITGAL, PECAM1, CYBB, RAC2, CLDN10, JAM3	0.322878	0.924646
EGFR tyrosine kinase inhibitor resistance	RPS6, IGF1, FGFR3, GAS6, AXL	0.323228	0.924646
TNF signaling pathway	IFI47, GM5431, CCL5, CXCL10, JAG1, CCL12, CSF1	0.29216	0.924646
Other types of O-glycan biosynthesis	LFNG, WBSCR17, GALNT6	0.336409	0.924646
cGMP-PKG signaling pathway	ADRB2, EDNRB, GNAI1, ATP1A2, ATP1B2, ADRB1, ADCY8, IRS3, NPR1, ATP1A3	0.303458	0.924646
Pyruvate metabolism	ALDH1B1, AKR1A1, ACACA	0.349632	0.924646
Viral myocarditis	H2-AA, ITGAL, H2-EB1, RAC2, H2-M2	0.361405	0.925033
JAK-STAT signaling pathway	GFAP, SOCS2, IL27RA, STAT1, IL12B, IL2RG, TSLP, STAT2, IL7R	0.366045	0.925033
Chemical carcinogenesis - receptor activation	ADRB2, RXRG, GNAI1, GNAS, ADRB1, ADCY8, GSTO1, IKBKE, JAG1, PAQR8, MGST1, HSP90AA1	0.367522	0.925033
Glucagon signaling pathway	GNAS, SIRT1, PYGM, CPT1A, PYGL, ACACA	0.375232	0.934822
Osteoclast differentiation	ACP5, LILRB4, STAT1, TYROBP, STAT2, CSF1, FCGR4	0.377706	0.934822
Glycolysis / Gluconeogenesis	ALDOA, ALDOC, ALDH1B1, AKR1A1	0.396407	0.957733
Thermogenesis	ACSL6, RPS6, GNAS, ACSL3, ADCY8, NPR1, CPT1A, NDUFA1, ATP5G2, COA5, COX6A2	0.453742	0.957733
Hepatitis B	STAT1, IRF7, EGR3, EGR2, TLR2, IKBKE, IFIH1, STAT2	0.47403	0.957733
Non-homologous end-joining	XRCC5	0.469879	0.957733
Dilated cardiomyopathy	GNAS, ADRB1, ADCY8, IGF1, ITGA9	0.465931	0.957733
Serotonergic synapse	HTR2B, GNAI1, CYP2J9, GNAS, GNG12, CYP2D22, ALOX15	0.432909	0.957733
Drug metabolism - other enzymes	GUSB, DPYS, GSTO1, XDH, MGST1	0.447184	0.957733
Linoleic acid metabolism	CYP2J9, PLA2G2D, ALOX15	0.427912	0.957733
Morphine addiction	GNAI1, GNAS, GABBR1, GNG12, ADCY8	0.437748	0.957733
Metabolism of xenobiotics by cytochrome P450	HSD11B1, CBR2, GSTO1, MGST1	0.461042	0.957733
Systemic lupus erythematosus	HIST1H4D, H2-AA, C1RA, C4B, H2-EB1, C3, FCGR4	0.448599	0.957733
Endocrine resistance	CDKN2C, GNAS, ADCY8, IGF1, JAG1	0.456579	0.957733
HIF-1 signaling pathway	RPS6, ALDOA, ALDOC, CYBB, HIF1A, IGF1	0.460929	0.957733
Sphingolipid metabolism	GLA, GLB1, PPAP2B	0.427912	0.957733
Mucin type O-glycan biosynthesis	WBSCR17, GALNT6	0.454591	0.957733
Prion disease	TUBB2B, TUBA1A, CCL5, CYBB, HSPA2, HSPA1L, RAC2, TUBB4B, NDUFA1, ATP5G2, KIF5C, KIF5A, COX6A2	0.435081	0.957733
Apelin signaling pathway	GNAI1, RPS6, GNG12, SPP1, PLAT, ADCY8, JAG1	0.471978	0.957733
Amino sugar and nucleotide sugar metabolism	AMDHD2, CYB5R3, GNPDA1	0.44067	0.957733
Autophagy - other	GABARAP, IGBP1	0.454591	0.957733
Carbohydrate digestion and absorption	ATP1A2, ATP1B2, ATP1A3	0.402105	0.957733
beta-Alanine metabolism	DPYS, ALDH1B1	0.454591	0.957733
Amoebiasis	GNAS, FN1, IL12B, 5430435G22RIK, SERPINB6A, TLR2	0.401068	0.957733
Fc gamma R-mediated phagocytosis	ACTR3B, ARPC3, RAC2, PPAP2B, FCGR4	0.447184	0.957733
Ether lipid metabolism	PLD3, PPAP2B, PLA2G2D	0.402105	0.957733
Salmonella infection	TUBB2B, TUBA1A, ACTR3B, ANXA2, ARPC3, 5430435G22RIK, S100A10, TUBB4B, TLR2, KIF5C, KIF5A, TLR5, HSP90AA1	0.423754	0.957733
Pentose phosphate pathway	ALDOA, ALDOC	0.470615	0.957733
Adrenergic signaling in cardiomyocytes	ADRB2, GNAI1, GNAS, ATP1A2, ATP1B2, ADRB1, ADCY8, ATP1A3	0.437687	0.957733
Viral carcinogenesis	HIST1H4D, CDK1, IRF7, HPN, EIF2AK2, C3, EGR3, ATP6V0D2, H2-M2, EGR2, SP100	0.490497	0.982024
Axon guidance	GNAI1, SEMA6D, SEMA4B, SRGAP1, PLXNC1, NRP1, RAC2, PARD6B, PLXNB1	0.495972	0.982024
Glycerophospholipid metabolism	PLD3, PPAP2B, ACHE, PLA2G2D, MBOAT1	0.493675	0.982024
Primary immunodeficiency	IL2RG, IL7R	0.51694	0.988544
Glycosphingolipid biosynthesis - ganglio series	GLB1	0.519235	0.988544
Oxidative phosphorylation	ATP6V1A, ATP6V0E2, ATP6V0D2, NDUFA1, ATP5G2, COX6A2	0.519208	0.988544
Pyrimidine metabolism	ENPP1, DPYS, CMPK2	0.5146	0.988544
Huntington disease	TUBB2B, GPX3, TUBA1A, GPX7, AP2S1, KCNJ10, TUBB4B, SLC1A2, NDUFA1, STX1A, ATP5G2, KIF5C, KIF5A, COX6A2	0.507947	0.988544
Thyroid hormone signaling pathway	RXRG, ATP1A2, ATP1B2, STAT1, HIF1A, ATP1A3	0.511021	0.988544
Graft-versus-host disease	H2-AA, H2-EB1, H2-M2	0.526417	0.989531
Biosynthesis of amino acids	ALDOA, PSAT1, ALDOC, ACY1	0.523132	0.989531
AGE-RAGE signaling pathway in diabetic complications	FN1, STAT1, F3, CYBB, CCL12	0.529803	0.989633
Hepatocellular carcinoma	APC2, GSTO1, MGST1	0.990763	1
Insulin signaling pathway	RPS6, SOCS2, PYGM, IRS3, PYGL, ACACA	0.65536	1
Drug metabolism - cytochrome P450	GSTO1, MGST1	0.858646	1
Autoimmune thyroid disease	H2-AA, H2-EB1, H2-M2	0.635124	1
Metabolic pathways	ACSL6, ACP5, PLD3, GPX3, HSD11B1, SORD, CYP2J9, ATP6V1A, IRG1, CBR2, MIF, ALDOA, PSAT1, ALDOC, FOLH1, GUSB, ACSL3, CKMT1, GPX7, GTDC2, GYG, ENPP1, SIRT1, B3GALT2, AMDHD2, SMYD1, GLA, PYGM, GALNS, ACSBG1, CHST10, ATP6V0E2, ADCY8, ANPEP, GLB1, WBSCR17, FUT7, NADK, DPYS, NPR1, ACY1, BBOX1, ALDH1B1, GSTO1, HPSE, GPLD1, CMPK2, PPAP2B, ATP6V0D2, CAR9, PYGL, DHCR24, GNPDA1, NDUFA1, GAA, XDH, PLA2G2D, BL…	0.786112	1
Rap1 signaling pathway	GNAI1, ITGAL, GNAS, RGS14, ADCY8, RAC2, IGF1, FGFR3, PARD6B, CSF1	0.570899	1
Vasopressin-regulated water reabsorption	GNAS, ARHGDIG	0.626689	1
One carbon pool by folate	MTHFR	0.604617	1
SNARE interactions in vesicular transport	STX1A	0.790701	1
Cocaine addiction	GNAI1, GNAS	0.673876	1
Tight junction	TUBA1A, RAB13, ACTR3B, ARPC3, PARD6B, CLDN10, JAM3	0.688913	1
FoxO signaling pathway	GABARAP, SIRT1, IRS3, IGF1, IL7R	0.754281	1
Cellular senescence	CDK1, SIRT1, TRPV4, H2-M2	0.974142	1
Vitamin digestion and absorption	FOLH1	0.690387	1
Wnt signaling pathway	APC2, CTNND2, RAC2, DKK2	0.963571	1
Phospholipase D signaling pathway	GNAS, ADCY8, PPAP2B	0.975773	1
GnRH secretion	GABBR1, SPP1	0.809107	1
Spinocerebellar ataxia	KCND3	0.999029	1
Non-small cell lung cancer	RXRG, KIF5C, KIF5A	0.673434	1
IL-17 signaling pathway	CXCL10, IKBKE, CCL12, HSP90AA1	0.635762	1
Alanine, aspartate and glutamate metabolism	FOLH1	0.844001	1
MicroRNAs in cancer	CD44, VIM, SIRT1, APC2, DDIT4, FGFR3, TIMP3, CDCA5	0.847195	1
AMPK signaling pathway	EEF2, SIRT1, IRS3, IGF1, CPT1A, ACACA	0.559293	1
Alcoholism	HIST1H4D, GNAI1, GNAS, NTRK2, GNG12, CAMKK1	0.895522	1
Cushing syndrome	CDKN2C, GNAI1, GNAS, ADCY8, APC2, NCEH1	0.790387	1
Nitrogen metabolism	CAR9	0.564006	1
Prostate cancer	PLAT, IGF1, HSP90AA1	0.857138	1
Vascular smooth muscle contraction	GNAS, ADCY8, NPR1, PLA2G2D	0.91744	1
Chemical carcinogenesis - reactive oxygen species	HIF1A, GSTO1, NDUFA1, ATP5G2, AKR1A1, MGST1, COX6A2	0.872909	1
Basal cell carcinoma	APC2	0.954263	1
Valine, leucine and isoleucine degradation	ALDH1B1, HMGCS2	0.753659	1
VEGF signaling pathway	RAC2	0.941525	1
Olfactory transduction	OLFR110, NCALD, OLFR479, OLFR658	1	1
Neuroactive ligand-receptor interaction	HTR2B, ADRB2, EDNRB, GAL, GABBR1, ADRB1, C3, P2RY14, GHRHR	0.993248	1
Amyotrophic lateral sclerosis	NEFL, TUBB2B, GPX3, NEFH, NEFM, OPTN, TUBA1A, GPX7, TUBB4B, SLC1A2, NDUFA1, ATP5G2, KIF5C, KIF5A, COX6A2	0.718107	1
Propanoate metabolism	ACACA	0.780198	1
Human T-cell leukemia virus 1 infection	CDKN2C, H2-AA, ITGAL, B2M, ANAPC15, H2-EB1, ADCY8, NRP1, H2-M2, EGR2, IL2RG	0.623888	1
Pancreatic cancer	STAT1, RAC2	0.883339	1
Ras signaling pathway	RASGRP4, NTRK2, GNG12, RAC2, IGF1, FGFR3, PLA2G2D, CSF1	0.869433	1
African trypanosomiasis	IL12B	0.836167	1
Primary bile acid biosynthesis	CH25H	0.584806	1
Peroxisome	ACSL6, ACSL3, PAOX, XDH	0.590951	1
Protein digestion and absorption	ATP1A2, ATP1B2, ATP1A3	0.894159	1
Homologous recombination	RAD51B	0.865332	1
Oocyte meiosis	CDK1, ANAPC15, ADCY8, IGF1	0.834822	1
Cortisol synthesis and secretion	GNAS, ADCY8, NCEH1	0.673434	1
p53 signaling pathway	CDK1, IGF1	0.863938	1
Other glycan degradation	GLB1	0.584806	1
Protein processing in endoplasmic reticulum	DNAJB1, HSPH1, HSPA2, EIF2AK2, HSPA1L, DNAJB2, DNAJA1, HSP90AA1	0.57874	1
Biosynthesis of cofactors	PSAT1, GUSB, NADK, ALDH1B1, CMPK2, AKR1A1	0.737417	1
Relaxin signaling pathway	EDNRB, GNAI1, GNAS, GNG12, ADCY8	0.742226	1
GnRH signaling pathway	GNAS, ADCY8	0.932825	1
Bladder cancer	FGFR3	0.865332	1
Neurotrophin signaling pathway	ARHGDIG, NTRK2	0.981313	1
Endometrial cancer	APC2	0.941525	1
Inflammatory mediator regulation of TRP channels	HTR2B, CYP2J9, GNAS, ADCY8, IGF1, TRPV4	0.567123	1
Diabetic cardiomyopathy	CTSD, CMA1, CYBB, RAC2, NDUFA1, ATP5G2, COX6A2	0.831478	1
Human immunodeficiency virus 1 infection	BST2, GNAI1, CDK1, B2M, GNG12, RAC2, H2-M2, TLR2	0.860246	1
Spliceosome	HSPA2, HSPA1L	0.989264	1
Cardiac muscle contraction	ATP1A2, ATP1B2, COX6A2, ATP1A3	0.56257	1
Calcium signaling pathway	HTR2B, ADRB2, MCOLN2, EDNRB, GNAS, NTRK2, ADRB1, ADCY8, FGFR3, TPCN2, MCOLN3	0.596288	1
Pathways in cancer	RXRG, EDNRB, GNAI1, GNAS, FN1, RASGRP4, STAT1, GNG12, IL12B, ADCY8, APC2, HIF1A, RAC2, IGF1, GSTO1, FGFR3, IL2RG, JAG1, STAT2, MGST1, IL7R, HSP90AA1	0.800738	1
Non-alcoholic fatty liver disease	NDUFA1, COX6A2	0.994861	1
Hippo signaling pathway	APC2, PARD6B, AJUBA	0.982125	1
Notch signaling pathway	LFNG, APH1B, JAG1	0.549565	1
T cell receptor signaling pathway	PDCD1, CARD11	0.960393	1
Insulin resistance	TRIB3, PYGM, CPT1A, PYGL	0.775477	1
Dopaminergic synapse	GNAI1, GNAS, GNG12, KIF5C, KIF5A	0.777122	1
Oxytocin signaling pathway	EEF2, GNAI1, GNAS, KCNJ2, ADCY8, NPR1	0.743111	1
Yersinia infection	FN1, ACTR3B, ARPC3, BAIAP2, RAC2, CCL12	0.619951	1
Platinum drug resistance	SLC31A1, GSTO1, MGST1	0.740989	1
Chemical carcinogenesis - DNA adducts	HSD11B1, GSTO1, MGST1	0.770368	1
Type II diabetes mellitus	SOCS2, IRS3	0.673876	1
2-Oxocarboxylic acid metabolism	ACY1	0.623484	1
Glioma	IGF1	0.973374	1
mTOR signaling pathway	RPS6, ATP6V1A, LAMTOR2, DDIT4, IGF1, EIF4B	0.75966	1
Gastric cancer	RXRG, APC2	0.994632	1
Amphetamine addiction	GNAS, SIRT1, STX1A	0.644986	1
Steroid hormone biosynthesis	HSD11B1, CYP2D22	0.935469	1
Taste transduction	GABBR1, ADCY8	0.918005	1
Tryptophan metabolism	ALDH1B1	0.917541	1
ABC transporters	ABCA1, ABCG1	0.695598	1
Glutamatergic synapse	GNAI1, GNAS, GNG12, ADCY8, SLC1A2	0.630413	1
Hippo signaling pathway - multiple species	AJUBA	0.732657	1
Breast cancer	APC2, IGF1, JAG1	0.973879	1
Histidine metabolism	ALDH1B1	0.719249	1
Thyroid cancer	RXRG	0.836167	1
Colorectal cancer	APC2, RAC2	0.927229	1
Focal adhesion	FN1, SPP1, RAC2, IGF1, ITGA9	0.966208	1
Retrograde endocannabinoid signaling	GNAI1, GNG12, ADCY8, NDUFA1	0.906438	1
Protein export	ARXES2	0.757587	1
Platelet activation	GNAI1, GNAS, GP9, ADCY8	0.84854	1
Lysine degradation	SMYD1, BBOX1, ALDH1B1	0.572036	1
Circadian rhythm	BHLHE40	0.769169	1
RNA degradation	BTG2, PABPC1	0.914694	1
alpha-Linolenic acid metabolism	PLA2G2D	0.70517	1
Glycosylphosphatidylinositol (GPI)-anchor biosynthesis	GPLD1	0.719249	1
Nucleocytoplasmic transport	EEF1A1	0.99681	1
TGF-beta signaling pathway	ACVR2B	0.99054	1
Apoptosis	TUBA1A, CTSD, LMNB1, CTSZ, CTSL, CTSB	0.634359	1
Transcriptional misregulation in cancer	RXRG, CDKN2C, PLAT, IGF1	0.990122	1
Prolactin signaling pathway	SOCS2, STAT1	0.873981	1
Melanoma	IGF1	0.97062	1
Purine metabolism	ENPP1, ADCY8, NPR1, XDH	0.880493	1
Human cytomegalovirus infection	GNAI1, GNAS, B2M, GNG12, CCL5, ADCY8, RAC2, H2-M2, CCL12	0.832119	1
Hypertrophic cardiomyopathy	IGF1, ITGA9	0.935469	1
Cholinergic synapse	GNAI1, KCNJ2, GNG12, ADCY8, ACHE	0.622539	1
Sphingolipid signaling pathway	GNAI1, CTSD, RAC2	0.939331	1
PI3K-Akt signaling pathway	RPS6, FN1, NTRK2, GNG12, SPP1, DDIT4, IGF1, FGFR3, TLR2, IL2RG, ITGA9, EIF4B, CSF1, IL7R, HSP90AA1	0.714081	1
Melanogenesis	EDNRB, GNAI1, GNAS, ADCY8	0.708046	1
Porphyrin metabolism	GUSB, BLVRB	0.614095	1
Central carbon metabolism in cancer	HIF1A, FGFR3	0.847496	1
Fc epsilon RI signaling pathway	RAC2	0.960534	1
Cysteine and methionine metabolism	PSAT1	0.92149	1
Glycosphingolipid biosynthesis - globo and isoglobo series	GLA	0.542166	1
Choline metabolism in cancer	HIF1A, RAC2, PPAP2B	0.852393	1
Long-term depression	GNAI1, GNAS, IGF1	0.549565	1
Arginine biosynthesis	ACY1	0.623484	1
Signaling pathways regulating pluripotency of stem cells	ACVR2B, APC2, IGF1, FGFR3	0.906438	1
Butanoate metabolism	HMGCS2	0.745427	1
Ubiquitin mediated proteolysis	ANAPC15, UBE2S, UBA52, UBC, UBE2L6	0.83589	1
Long-term potentiation	ADCY8	0.962428	1
Cell cycle	CDKN2C, CDK1, ANAPC15	0.941457	1
Arrhythmogenic right ventricular cardiomyopathy	GJA1, ITGA9	0.887773	1
Small cell lung cancer	RXRG, FN1	0.940463	1
Tyrosine metabolism	MIF	0.851462	1
MAPK signaling pathway	RASGRP4, NTRK2, GNG12, HSPA2, HSPA1L, RAC2, IGF1, FGFR3, DUSP8, CSF1	0.90023	1
mRNA surveillance pathway	PABPC1	0.993627	1
Arginine and proline metabolism	CKMT1, ALDH1B1	0.735451	1
NF-kappa B signaling pathway	CARD11	0.993627	1
Neutrophil extracellular trap formation	HIST1H4D, ITGAL, CLEC7A, CYBB, C3, RAC2, TLR2, FCGR4	0.701117	1
Circadian entrainment	GNAI1, GNAS, GNG12, ADCY8	0.692936	1
Phenylalanine metabolism	MIF	0.658566	1
Longevity regulating pathway	SIRT1, ADCY8, IRS3, IGF1	0.627058	1
Glycine, serine and threonine metabolism	PSAT1	0.858567	1
Renal cell carcinoma	HIF1A	0.964231	1
Carbon metabolism	ALDOA, PSAT1, ALDOC	0.93252	1
Adherens junction	IQGAP1, BAIAP2, RAC2	0.664142	1

## Sheet: M. musculus (Chen et al)
Pathway	Genes	pval	pval_adj
Neuroactive ligand-receptor interaction	HTR2B, GABRA3, CHRM2, UCN2, GLRA3, P2RY6, CNR1, P2RY2, GRM5, NPY5R, NTSR2, C3AR1, CHRM5, GRM3, HTR5A, GABRQ, PTAFR, TRHR, OPRL1, CRH, CHRNA7, LYPD6B, HTR6, HTR2A, GLRA1, CCK, CNR2, NMBR, SSTR3, GABRG1, GABRB3, PRLR, CHRNA2, GRIN3B, HTR7, GLRB, SSTR2, KNG2, HTR2C, KNG1, UTS2B, GABBR2, PTGIR, GRM4, GABRA1, MC5R, GRIN1, GRIN2B, OPRK1, GABRA5, TSPO, S1PR2, LPAR3, C3, GRIN2C, GRIN2D, GRIA2, TACR1, HTR…	6.0667e-18	1.87461e-15
Nicotine addiction	GABRA3, GABRQ, CHRNA7, GABRG1, GABRB3, GRIN3B, GABRA1, GRIN1, GRIN2B, GABRA5, SLC17A7, GRIN2C, GRIN2D, GRIA2, GRIN2A, SLC32A1, CHRNA4, GRIA4, GRIA3, GABRG2, SLC17A6, GABRB2	1.01913e-13	1.57456e-11
Calcium signaling pathway	HTR2B, CHRM2, MCOLN2, PLCB4, FGF9, GRM5, CHRM5, HTR5A, GNAL, PTAFR, TRHR, ADCY1, ERBB4, CHRNA7, CAMK1G, HTR6, HTR2A, GDNF, CACNA1I, PDGFRB, HTR7, ATP2B2, NGF, CAMK2A, HTR2C, SPHK1, NTRK1, GRIN1, RYR2, FGF10, PRKCG, CACNA1E, GRIN2C, GRIN2D, TACR1, MYLK2, PLCB2, GRIN2A, GNA15, PHKG1, CAMK2B, PDGFD, ATP2B3, PDGFB, GRM1, TACR3, RYR3, BDKRB1, ITPKA, CAMK4, MCOLN3, NOS2, CXCR4, FGF3	4.75637e-11	4.89907e-09
Phagosome	TLR6, H2-K1, TUBA4A, TUBB6, H2-DMB1, NCF1, H2-AA, ATP6V1G2, CALR4, C1RA, ITGB2, ITGAM, THBS1, NCF4, FCGR3, H2-OB, TLR4, CYBB, H2-Q6, MSR1, H2-AB1, H2-EB1, C3, CD14, NCF2, H2-Q10, H2-Q7, ATP6V0D2, H2-Q4, ITGA5, OLR1, TUBA1C, TLR2, DYNC1I1, FCGR1, THBS4, TUBA8, CTSS, FCGR2B, H2-D1, CD209A, CD36, FCGR4, MARCO	1.035e-10	6.39633e-09
Rheumatoid arthritis	CXCL2, ACP5, H2-DMB1, IL1B, H2-AA, CCL3, CD28, ATP6V1G2, CCL2, ITGAL, IL6, ITGB2, CD86, ANGPT1, H2-OB, CCL5, TLR4, TNF, H2-AB1, H2-EB1, CXCL3, CXCL5, ATP6V0D2, ICAM1, TLR2, TNFSF11, IL11, CCL12, CXCL1	9.60184e-11	6.39633e-09
Leishmaniasis	H2-DMB1, NCF1, IL1B, H2-AA, IL10, ITGB2, ITGAM, NCF4, FCGR3, H2-OB, TLR4, CYBB, TNF, H2-AB1, H2-EB1, C3, MAPK13, NCF2, TLR2, EEF1A2, FCGR1, PTGS2, PTPN6, FCGR4, NOS2	3.59117e-10	1.84945e-08
Cytokine-cytokine receptor interaction	PF4, CXCL2, CCL21A, CCL4, IL1RL2, IL1B, CCL3, CCL6, CCL2, OSMR, CLCF1, IL10, CCL9, LIF, IL17B, IL6, TNFRSF1B, IL1RN, IL21R, CCL11, IL3RA, CD4, PRLR, NGF, CXCL13, CXCR2, CCL5, TNFRSF9, CCR1, IL1R2, TNF, CXCL3, IL18RAP, CXCL10, IL4RA, CSF3R, CCL7, CXCL16, CCL8, CXCL5, CCR2, OSM, TNFSF11, IL11, TNFSF8, IL2RG, GDF3, CCL12, CSF2RB, GDF15, NGFR, IL1R1, IL7R, TNFRSF12A, CXCR4, CXCL1, CSF2RB2	1.69831e-09	7.49681e-08
Complement and coagulation cascades	F7, THBD, C3AR1, ITGAX, C1RA, ITGB2, ITGAM, PLAU, F10, KNG2, KNG1, C6, C4B, C1S1, SERPINE1, C3, SERPINB2, F13A1, PROCR, C1QB, C5AR1, C1QA, SERPINF2, C1QC, PLAUR, BDKRB1, VSIG4, SERPING1	2.83532e-09	1.09514e-07
Viral protein interaction with cytokine and cytokine receptor	PF4, CXCL2, CCL21A, CCL4, CCL3, CCL6, CCL2, IL10, CCL9, IL6, TNFRSF1B, CCL11, CXCL13, CXCR2, CCL5, CCR1, TNF, CXCL3, IL18RAP, CXCL10, CCL7, CCL8, CXCL5, CCR2, IL2RG, CCL12, CXCR4, CXCL1	3.70841e-09	1.1459e-07
Pertussis	PYCARD, NLRP3, IL1B, IL10, C1RA, IL6, ITGB2, ITGAM, TLR4, C4B, TNF, C1S1, C3, TICAM1, MAPK13, CD14, MAPK10, CXCL5, C1QB, TICAM2, ITGA5, C1QA, C1QC, SERPING1, NOS2	3.55856e-09	1.1459e-07
Chagas disease	TLR6, CD3G, PLCB4, IL1B, CCL3, CALR4, CCL2, GNAL, IL10, IL6, ADCY1, KNG2, KNG1, CCL5, TLR4, TNF, SERPINE1, C3, TICAM1, MAPK13, PLCB2, GNA15, MAPK10, C1QB, C1QA, TLR2, C1QC, CCL12, NOS2	8.19679e-09	2.21861e-07
Tuberculosis	TLR6, H2-DMB1, IL1B, H2-AA, LBP, ITGAX, IL10, CEBPB, IL6, ITGB2, ITGAM, FCGR3, CTSD, CAMK2A, H2-OB, SYK, CLEC4E, TLR4, SPHK1, TNF, TLR1, H2-AB1, H2-EB1, C3, MAPK13, CD74, CD14, MAPK10, ATP6V0D2, CAMK2B, TLR2, FCGR1, CAMP, FCER1G, LSP1, CTSS, FCGR2B, CD209A, FCGR4, NOS2	8.61597e-09	2.21861e-07
Hematopoietic cell lineage	CD3G, CD44, H2-DMB1, IL1B, H2-AA, IL6, ITGAM, IL3RA, CD4, SIGLECH, H2-OB, IL1R2, TNF, H2-AB1, H2-EB1, ANPEP, CD14, IL4RA, CSF3R, CD22, ITGA5, IL11, FCGR1, CD37, CD36, IL1R1, IL7R	1.682e-08	3.99799e-07
Amoebiasis	CXCL2, COL4A1, PLCB4, IL1B, COL1A1, FN1, GNAL, IL10, IL6, ITGB2, ADCY1, ITGAM, TLR4, IL1R2, PRKCG, TNF, CXCL3, CD14, PLCB2, GNA15, HSPB1, COL1A2, COL3A1, ARG1, TLR2, SERPINB6C, IL1R1, NOS2, CXCL1	2.10906e-08	4.655e-07
Steroid biosynthesis	SQLE, MSMO1, SC5D, DHCR7, LSS, NSDHL, SOAT1, DHCR24, SOAT2, CYP51, FDFT1	1.75697e-07	3.61935e-06
Malaria	IL1B, CCL2, ITGAL, IL10, IL6, ITGB2, THBS1, TLR4, TNF, KLRB1B, SELP, SDC1, ICAM1, TLR2, SELE, CCL12, THBS4, CD36	4.9047e-07	9.4722e-06
Staphylococcus aureus infection	H2-DMB1, H2-AA, ITGAL, C3AR1, IL10, PTAFR, C1RA, ITGB2, ITGAM, FCGR3, H2-OB, C4B, KRT16, C1S1, H2-AB1, H2-EB1, C3, SELP, C1QB, C5AR1, ICAM1, C1QA, FCGR1, C1QC, CAMP, FCGR2B, FCGR4	5.82243e-07	1.05831e-05
Lipid and atherosclerosis	TLR6, CXCL2, PYCARD, PLCB4, NLRP3, NCF1, IL1B, CCL3, LBP, CCL2, IL6, NCF4, ABCA1, AGER, CAMK2A, IRF7, CCL5, TLR4, CYBB, LYN, TNF, SELP, TICAM1, CXCL3, MAPK13, CD14, PLCB2, MAPK10, NCF2, ICAM1, TICAM2, VAV1, CAMK2B, OLR1, TLR2, IKBKE, SELE, LDLR, CCL12, CD36, CXCL1	6.83209e-07	1.17284e-05
Chemokine signaling pathway	PF4, CXCL2, CCL21A, PIK3R5, CCL4, PLCB4, NCF1, CCL3, CCL6, CCL2, GNGT2, CCL9, DOCK2, ADCY1, CCL11, WAS, CXCL13, CXCR2, CCL5, CCR1, LYN, CXCL3, PLCB2, CXCL10, RAC2, CCL7, CXCL16, CCL8, CXCL5, CCR2, GNG13, VAV1, SHC3, CCL12, FGR, HCK, CXCR4, CXCL1	1.07796e-06	1.66545e-05
Glutamatergic synapse	PLCB4, GRM5, GNGT2, GRM3, ADCY1, GRIN3B, KCNJ3, GRM4, GRIN1, GRIN2B, PRKCG, SLC17A7, GRIN2C, GRIN2D, GRIA2, PLCB2, GRIN2A, PLA2G4E, GNG13, GRIA4, GRIA3, SLC17A6, SLC1A2, GRM1, GLS2, SHANK1, GRM8	1.03224e-06	1.66545e-05
Toll-like receptor signaling pathway	TLR6, CCL4, IL1B, CCL3, LBP, TLR8, IL6, CD86, IRF7, CCL5, TLR4, TNF, TLR1, SPP1, TICAM1, TLR7, MAPK13, CD14, CXCL10, MAPK10, TICAM2, TLR2, IRF5, IKBKE	1.1477e-06	1.68876e-05
Synaptic vesicle cycle	SNAP25, NSF, ATP6V1G2, SLC6A5, UNC13C, SLC6A7, DNM1, RAB3A, STX1B, SLC17A7, SLC32A1, ATP6V0D2, DNM3, SLC17A6, CPLX2, STXBP1, SLC1A2, RIMS1, SLC6A11, CPLX1, SLC18A3	1.68382e-06	2.36501e-05
Osteoclast differentiation	ACP5, NCF1, IL1B, PIRB, SIRPB1A, TREM2, NCF4, FCGR3, BTK, SOCS3, SYK, JUNB, TNF, TYROBP, MAPK13, MAPK10, NCF2, LCP2, SIRPB1B, SIRPB1C, TNFSF11, FCGR1, SPI1, BLNK, CAMK4, FCGR2B, FCGR4, IL1R1	2.19455e-06	2.94834e-05
NF-kappa B signaling pathway	CXCL2, CCL21A, CCL4, IL1B, LBP, BCL2A1D, BCL2A1B, PLAU, BTK, SYK, TLR4, BCL2A1A, LYN, TNF, TICAM1, CXCL3, CD14, ICAM1, TICAM2, TNFSF11, BLNK, PTGS2, CARD11, IL1R1, CXCL1	2.29664e-06	2.95692e-05
Cell adhesion molecules	H2-K1, NTNG1, H2-DMB1, SELL, H2-AA, CD28, ITGAL, ITGB2, ITGAM, CD86, CD4, SPN, SIGLEC1, NCAM2, H2-OB, H2-Q6, PDCD1, H2-AB1, H2-EB1, SELP, CNTNAP1, H2-Q10, H2-Q7, CD22, SDC1, ICAM1, H2-Q4, NRXN1, NRXN3, CLDN10, SELE, PTPRC, CNTNAP2, H2-D1	2.66279e-06	3.16462e-05
Circadian entrainment	GUCY1A2, PLCB4, GNGT2, ADCY1, CACNA1I, KCNJ3, CAMK2A, KCNJ6, NOS1AP, GRIN1, RYR2, GRIN2B, PRKCG, GRIN2C, GRIN2D, GRIA2, PLCB2, GRIN2A, GNG13, GRIA4, CAMK2B, GRIA3, RYR3, GUCY1A3	2.56702e-06	3.16462e-05
IL-17 signaling pathway	CXCL2, IL1B, CCL2, IL17B, CEBPB, IL6, CCL11, LCN2, TNF, CXCL3, MAPK13, CXCL10, MAPK10, CCL7, CXCL5, MMP13, IKBKE, S100A8, S100A9, CCL12, PTGS2, CXCL1	8.37051e-06	9.57959e-05
Retrograde endocannabinoid signaling	GABRA3, PLCB4, CNR1, GRM5, GNGT2, GABRQ, ADCY1, GABRG1, GABRB3, KCNJ3, KCNJ6, GABRA1, GABRA5, PRKCG, SLC17A7, GRIA2, MAPK13, PLCB2, MAPK10, SLC32A1, GNG13, GRIA4, GRIA3, GABRG2, SLC17A6, GRM1, RIMS1, GABRB2, PTGS2	8.96722e-06	9.89596e-05
Legionellosis	NAIP5, CXCL2, PYCARD, IL1B, IL6, ITGB2, ITGAM, NAIP6, TLR4, TNF, C3, NAIP2, CXCL3, CD14, TLR2, EEF1A2, CXCL1	9.36046e-06	9.97373e-05
TNF signaling pathway	CXCL2, BCL3, IL1B, RIPK3, CCL2, LIF, CEBPB, IL6, TNFRSF1B, GM5431, CCL5, SOCS3, JUNB, TNF, CXCL3, MAPK13, CXCL10, MAPK10, CXCL5, ICAM1, SELE, CCL12, PTGS2, MLKL, CXCL1	1.11899e-05	0.000112959
Gap junction	HTR2B, TUBA4A, GUCY1A2, PLCB4, TUBB6, GRM5, CDK1, ADCY1, HTR2A, PDGFRB, HTR2C, PRKCG, PLCB2, GJD2, PDGFD, DRD2, TUBA1C, PDGFB, GRM1, GUCY1A3, TUBA8	1.13324e-05	0.000112959
Graft-versus-host disease	H2-K1, H2-DMB1, IL1B, H2-AA, CD28, IL6, CD86, H2-OB, H2-Q6, TNF, H2-AB1, H2-EB1, H2-Q10, H2-Q7, H2-Q4, H2-D1	2.47252e-05	0.000238753
AGE-RAGE signaling pathway in diabetic complications	COL4A1, PLCB4, IL1B, CCL2, COL1A1, THBD, FN1, IL6, AGER, CYBB, TNF, SERPINE1, MAPK13, PLCB2, MAPK10, PRKCE, AGT, COL1A2, COL3A1, ICAM1, SELE, CCL12	4.80058e-05	0.000449508
Natural killer cell mediated cytotoxicity	H2-K1, ITGAL, ITGB2, RAET1E, CD48, HCST, SYK, RAET1D, PRKCG, TNF, TYROBP, LCP2, RAC2, ICAM1, VAV1, SHC3, FCER1G, SH2D1B1, H2-D1, ULBP1, CD244, PTPN6, FCGR4	7.44219e-05	0.000676364
Cholinergic synapse	CHRM2, PIK3R5, PLCB4, KCNQ2, CHRM5, GNGT2, ADCY1, CHRNA7, KCNJ3, KCNQ3, CAMK2A, KCNJ6, PRKCG, PLCB2, KCNQ5, GNG13, KCNJ14, CHRNA4, CAMK2B, CHAT, CAMK4, SLC18A3, SLC5A7	8.60788e-05	0.000759953
Allograft rejection	H2-K1, H2-DMB1, H2-AA, CD28, IL10, CD86, H2-OB, H2-Q6, TNF, H2-AB1, H2-EB1, H2-Q10, H2-Q7, H2-Q4, H2-D1	9.97089e-05	0.000855835
Type I diabetes mellitus	H2-K1, H2-DMB1, IL1B, H2-AA, CD28, CD86, PTPRN2, H2-OB, H2-Q6, TNF, H2-AB1, H2-EB1, H2-Q10, H2-Q7, H2-Q4, H2-D1	0.000111856	0.000934152
Insulin secretion	SNAP25, PLCB4, ADCY1, CCK, RAPGEF4, CAMK2A, RAB3A, RYR2, PRKCG, ABCC8, PLCB2, KCNN2, KCNJ11, KCNMA1, CAMK2B, KCNN4, PCLO, GLP1R, ATP1A3	0.00012707	0.00103328
Protein digestion and absorption	COL4A1, COL19A1, COL6A2, COL1A1, COL6A3, COL6A5, COL28A1, COL5A3, COL10A1, SLC1A5, COL1A2, COL3A1, KCNN4, COL7A1, COL11A2, COL20A1, COL18A1, COL8A1, COL25A1, COL14A1, SLC7A7, ATP1A3	0.000138143	0.00109451
Epstein-Barr virus infection	H2-K1, CD3G, CD44, H2-DMB1, VIM, H2-AA, RUNX3, CALR4, ITGAL, OAS2, ISG15, IL6, BTK, IRF7, H2-OB, SYK, H2-Q6, LYN, TNF, OAS1G, H2-AB1, H2-EB1, MAPK13, CXCL10, MAPK10, H2-Q10, H2-Q7, ICAM1, H2-Q4, TLR2, IKBKE, CCNA2, OAS1A, BLNK, H2-D1, MYC	0.000170434	0.00125391
cAMP signaling pathway	CHRM2, HCN4, PDE4D, ADCY1, CRH, HTR6, GRIN3B, ATP2B2, SSTR2, RAPGEF4, CAMK2A, GABBR2, GRIN1, RYR2, GRIN2B, GRIN2C, GRIN2D, GRIA2, HTR1A, HHIP, GRIN2A, MAPK10, RAC2, GRIA4, VAV1, CAMK2B, GRIA3, ATP2B3, DRD2, HCAR2, VIPR2, MC2R, GLP1R, CAMK4, PPP1R1B, ATP1A3	0.000170434	0.00125391
Asthma	H2-DMB1, H2-AA, IL10, CCL11, H2-OB, TNF, H2-AB1, H2-EB1, FCER1G	0.00016423	0.00125391
GABAergic synapse	GABRA3, NSF, GNGT2, GABRQ, ADCY1, GABRG1, GABRB3, KCNJ6, GABBR2, GABRA1, GABRA5, PRKCG, SLC32A1, GNG13, GABRG2, GLS2, SLC6A11, GABRB2, SLC12A5	0.000205073	0.00144017
Phospholipase D signaling pathway	PIK3R5, PLCB4, DGKB, DGKG, GRM5, GRM3, ADCY1, DGKK, PDGFRB, DNM1, RAPGEF4, GRM4, CXCR2, SYK, SPHK1, CYTH4, LPAR3, PLCB2, PLA2G4E, AGT, PDGFD, DNM3, SHC3, PDGFB, GRM1, FCER1G, GRM8	0.000204084	0.00144017
Inflammatory bowel disease	H2-DMB1, IL1B, H2-AA, IL10, IL6, IL21R, H2-OB, TLR4, TNF, H2-AB1, H2-EB1, IL18RAP, IL4RA, TLR2, IL2RG	0.000223859	0.00148722
African trypanosomiasis	PLCB4, IL1B, IL10, IL6, KNG2, KNG1, PRKCG, TNF, PLCB2, ICAM1, SELE	0.000222709	0.00148722
NOD-like receptor signaling pathway	NAIP5, CASP4, CXCL2, PYCARD, PLCB4, NLRP3, IL1B, RIPK3, CCL2, OAS2, IL6, NAIP6, IRF7, CCL5, TLR4, CYBB, CASP12, TNF, OAS1G, IFI204, TICAM1, NAIP2, CXCL3, MAPK13, PLCB2, MAPK10, IKBKE, CAMP, CCL12, GSDMD, OAS1A, CXCL1	0.000226211	0.00148722
Viral myocarditis	H2-K1, H2-DMB1, H2-AA, CD28, ITGAL, ITGB2, CD86, H2-OB, H2-Q6, H2-AB1, H2-EB1, MYH7, RAC2, H2-Q10, H2-Q7, ICAM1, H2-Q4, H2-D1	0.000243257	0.00156597
Coronavirus disease - COVID-19	MX1, NLRP3, IL1B, TLR8, CCL2, C3AR1, OAS2, ISG15, C1RA, IL6, HBEGF, C6, SYK, TLR4, CYBB, C4B, PRKCG, TNF, C1S1, OAS1G, C3, SELP, TLR7, MAPK13, CXCL10, MAPK10, F13A1, RPL18, C1QB, C5AR1, C1QA, TLR2, IKBKE, C1QC, RPS12, CCL12, OAS1A	0.000430964	0.00271771
ECM-receptor interaction	CD44, COL4A1, COL6A2, COL1A1, FN1, COL6A3, THBS1, HMMR, COL6A5, SV2B, SPP1, SV2C, COL1A2, SDC1, ITGA5, TNC, THBS4, CD36	0.000518926	0.00320696
Long-term potentiation	PLCB4, GRM5, ADCY1, CAMK2A, GRIN1, GRIN2B, PRKCG, GRIN2C, GRIN2D, GRIA2, PLCB2, GRIN2A, CAMK2B, GRM1, CAMK4	0.000550138	0.00333319
Inflammatory mediator regulation of TRP channels	HTR2B, PLCB4, IL1B, P2RY2, ADCY1, HTR2A, KNG2, NGF, CAMK2A, HTR2C, KNG1, NTRK1, PRKCG, MAPK13, PLCB2, TRPV1, MAPK10, PLA2G4E, PRKCE, IGF1, CAMK2B, BDKRB1, IL1R1	0.000595327	0.00353762
Rap1 signaling pathway	PLCB4, CNR1, FGF9, ITGAL, ITGB2, ADCY1, ITGAM, THBS1, ANGPT2, ANGPT1, PDGFRB, RAPGEF4, EFNA3, NGF, FYB, GRIN1, FGF10, GRIN2B, PRKCG, LPAR3, MAPK13, PLCB2, GRIN2A, LCP2, RAC2, IGF1, VAV1, PDGFD, DRD2, PDGFB, EPHA2, NGFR, FGF3	0.000927274	0.00540618
Antigen processing and presentation	H2-K1, H2-DMB1, H2-AA, CALR4, IFI30, CD4, H2-OB, H2-Q6, TNF, H2-AB1, H2-EB1, CD74, H2-Q10, H2-Q7, H2-Q4, CTSS, H2-D1	0.00096051	0.00549625
Salmonella infection	TLR6, NAIP5, TUBA4A, CASP4, RHOH, PYCARD, TUBB6, NLRP3, IL1B, ARPC1B, RIPK3, RHOJ, RAB9B, IL6, DYNLRB2, NAIP6, ANXA2, TLR4, CYTH4, TNF, NAIP2, MAPK13, CD14, MAPK10, NCKAP1L, TUBA1C, TLR2, DYNC1I1, FLNC, PTPRC, GSDMD, TUBA8, KIF5C, KIF5A, CYFIP2, MYC, MLKL	0.00118851	0.00667727
Influenza A	PYCARD, H2-DMB1, MX1, NLRP3, IL1B, H2-AA, CCL2, OAS2, IL6, FDPS, TPSB2, IRF7, H2-OB, CCL5, SOCS3, TLR4, TNF, OAS1G, H2-AB1, H2-EB1, TICAM1, TLR7, CXCL10, ICAM1, IKBKE, CCL12, OAS1A	0.00129206	0.00712938
PI3K-Akt signaling pathway	AREG, CHRM2, COL4A1, PIK3R5, FGF9, COL6A2, COL1A1, OSMR, GNGT2, FN1, IL6, COL6A3, ERBB4, PIK3AP1, IL3RA, THBS1, ANGPT2, PRLR, ANGPT1, COL6A5, PDGFRB, EFNA3, NGF, SYK, TLR4, EIF4EBP1, NTRK1, FGF10, SPP1, LPAR3, IL4RA, CSF3R, IGF1, GNG13, COL1A2, PDGFD, ITGA5, TLR2, PDGFB, OSM, EPHA2, IL2RG, TNC, THBS4, MYC, NGFR, IL7R, FGF3	0.00133755	0.00723616
Human T-cell leukemia virus 1 infection	H2-K1, CD3G, CDKN2C, H2-DMB1, H2-AA, CALR4, CDC20, ITGAL, CDKN2A, IL6, ITGB2, ADCY1, FDPS, CD4, ESPL1, H2-OB, CCNB2, H2-Q6, MSX1, IL1R2, TNF, TSPO, H2-AB1, H2-EB1, MAPK10, H2-Q10, H2-Q7, ICAM1, H2-Q4, EGR2, CCNA2, IL2RG, SPI1, H2-D1, MYC, IL1R1	0.00135824	0.00723616
Dopaminergic synapse	PLCB4, GNGT2, GNAL, SCN1A, KCNJ3, CALY, CAMK2A, KCNJ6, GRIN2B, PRKCG, GRIA2, MAPK13, PLCB2, GRIN2A, MAPK10, GNG13, GRIA4, CAMK2B, GRIA3, DRD2, KIF5C, KIF5A, PPP1R1B	0.00141658	0.00741906
Proteoglycans in cancer	CD44, TWIST1, COL1A1, ANK3, FN1, ANK1, ERBB4, PLAU, THBS1, HBEGF, CAMK2A, TLR4, PRKCG, TNF, MAPK13, IGF1, HPSE, COL1A2, SDC1, VAV1, CAMK2B, ITGA5, TLR2, LUM, FLNC, PLAUR, FZD9, HCLS1, WNT2, MYC, PTPN6	0.00180307	0.00928583
Transcriptional misregulation in cancer	CDKN2C, SPINT1, PAX8, RUNX1, CEBPB, IL6, BCL2A1D, ITGAM, BCL2A1B, PLAU, CD86, CEBPA, NTRK1, BCL2A1A, IL1R2, NUPR1, SIX1, CD14, IGFBP3, SIX4, IGF1, CDK14, GRIA3, CCNA2, LYL1, FCGR1, HOXA10, SPI1, MYC, NGFR, HMGA2	0.00195038	0.00983341
Autoimmune thyroid disease	H2-K1, H2-DMB1, H2-AA, CD28, IL10, CD86, H2-OB, H2-Q6, H2-AB1, H2-EB1, H2-Q10, H2-Q7, H2-Q4, H2-D1	0.00197305	0.00983341
Morphine addiction	GABRA3, GNGT2, PDE4D, GABRQ, ADCY1, GABRG1, GABRB3, KCNJ3, KCNJ6, GABBR2, GABRA1, GABRA5, PRKCG, SLC32A1, GNG13, GABRG2, GABRB2	0.0021023	0.0103113
Amphetamine addiction	GRIN3B, CAMK2A, GRIN1, GRIN2B, PRKCG, GRIN2C, GRIN2D, GRIA2, GRIN2A, GRIA4, CAMK2B, GRIA3, CAMK4, PPP1R1B	0.00228064	0.0110112
Fc gamma R-mediated phagocytosis	NCF1, ARPC1B, WAS, SYK, SPHK1, LYN, PRKCG, RAC2, PLA2G4E, PRKCE, VAV1, INPP5D, FCGR1, PTPRC, FCGR2B, FCGR4, HCK	0.00237409	0.011286
Platelet activation	GUCY1A2, PIK3R5, PLCB4, P2RY12, COL1A1, ADCY1, BTK, PTGIR, SYK, LYN, MAPK13, MYLK2, PLCB2, LCP2, PLA2G4E, COL1A2, COL3A1, FCER1G, TBXAS1, GUCY1A3, FERMT3	0.00241757	0.0113186
B cell receptor signaling pathway	PIRB, CD72, PIK3AP1, BTK, SYK, LYN, RAC2, CD22, VAV1, INPP5D, IFITM1, BLNK, FCGR2B, CARD11, PTPN6	0.00246268	0.0113577
GnRH secretion	PLCB4, CACNA1I, KCNJ3, KCNJ6, GABBR2, HCN1, PRKCG, SPP1, PLCB2, KCNN2, KCNJ11, KCNN4, TRPC5	0.00276362	0.0125582
Yersinia infection	PYCARD, NLRP3, IL1B, ARPC1B, CCL2, FN1, IL10, IL6, CD4, WAS, TLR4, FYB, TNF, SKAP2, TICAM1, MAPK13, MAPK10, LCP2, RAC2, VAV1, ITGA5, CCL12	0.00288025	0.0127142
Cholesterol metabolism	LPL, ABCA1, TSPO, APOE, LCAT, APOC1, SOAT1, LDLR, SOAT2, CD36, ANGPTL4	0.002874	0.0127142
Salivary secretion	GUCY1A2, PLCB4, ADCY1, ATP2B2, LYZ1, PRKCG, PLCB2, KCNMA1, LYZ2, KCNN4, ATP2B3, CAMP, RYR3, GUCY1A3, BST1, ATP1A3	0.00293234	0.0127619
Alcoholic liver disease	SCD1, PPARGC1A, CXCL2, IL1B, LBP, C3AR1, IL6, TLR4, C4B, TNF, C3, TICAM1, CXCL3, MAPK13, CD14, MAPK10, C1QB, C5AR1, C1QA, IKBKE, C1QC, CXCL1	0.00316521	0.013584
Kaposi sarcoma-associated herpesvirus infection	H2-K1, CXCL2, PIK3R5, CD200R1, GNGT2, IL6, CD86, ANGPT2, IRF7, SYK, H2-Q6, CCR1, LYN, C3, TICAM1, CXCL3, MAPK13, MAPK10, H2-Q10, H2-Q7, GNG13, ICAM1, H2-Q4, PDGFB, IKBKE, CD200R4, PTGS2, H2-D1, MYC, HCK, CXCL1	0.00330256	0.0139793
Intestinal immune network for IgA production	H2-DMB1, H2-AA, CD28, IL10, IL6, CD86, H2-OB, H2-AB1, H2-EB1, CXCR4	0.00335454	0.0140075
Ras signaling pathway	RASAL3, PLA2G3, KSR2, FGF9, GNGT2, ANGPT2, ANGPT1, PDGFRB, HTR7, EFNA3, NGF, NTRK1, GRIN1, FGF10, GRIN2B, PRKCG, RIN1, GRIN2A, MAPK10, RAC2, PLA2G4E, IGF1, RASGRF1, PAK7, GNG13, PDGFD, SHC3, PDGFB, EPHA2, RASGRF2, NGFR, PLA2G2E, FGF3	0.00358834	0.014784
C-type lectin receptor signaling pathway	PYCARD, BCL3, NLRP3, CLEC4N, IL1B, IL10, IL6, SYK, CLEC4E, TNF, MAPK13, MAPK10, EGR2, IKBKE, FCER1G, CLEC4D, LSP1, PTGS2, CD209A	0.0037355	0.0151877
Fc epsilon RI signaling pathway	BTK, SYK, LYN, TNF, ALOX5AP, MAPK13, MAPK10, LCP2, RAC2, PLA2G4E, VAV1, INPP5D, FCER1G	0.0042294	0.0169725
Serotonergic synapse	HTR2B, PLCB4, GNGT2, HTR5A, HTR6, HTR2A, GABRB3, KCNJ3, HTR7, HTR2C, KCNJ6, ALOX8, PRKCG, HTR1A, PLCB2, KCNN2, PLA2G4E, GNG13, KCND2, GABRB2, PTGS2	0.00473065	0.0187406
Long-term depression	GUCY1A2, PLCB4, CRH, LYN, PRKCG, GRIA2, PLCB2, PLA2G4E, IGF1, GRIA3, GRM1, GUCY1A3	0.0051765	0.0202473
Systemic lupus erythematosus	H2-DMB1, H2-AA, CD28, IL10, C1RA, CD86, H2-OB, C6, C4B, GRIN2B, TNF, C1S1, H2-AB1, H2-EB1, C3, GRIN2A, C1QB, C1QA, FCGR1, C1QC, FCGR4	0.0056562	0.0215774
MAPK signaling pathway	AREG, IL1B, FGF9, CACNG2, DUSP5, ERBB4, CACNA1I, ANGPT2, ANGPT1, PDGFRB, EFNA3, NGF, NTRK1, FGF10, PRKCG, TNF, CACNA1E, MAPK13, CD14, MAPK10, RAC2, PLA2G4E, HSPB1, IGF1, RASGRF1, MAP3K6, MAP3K13, PTPN7, PDGFD, PDGFB, EPHA2, CACNA2D2, FLNC, RASGRF2, MYC, NGFR, IL1R1, CACNG3, FGF3	0.00560231	0.0215774
Aldosterone synthesis and secretion	PLCB4, ADCY1, CAMK1G, CACNA1I, ATP2B2, CAMK2A, PRKCG, PLCB2, PRKCE, AGT, CAMK2B, ATP2B3, KCNK9, LDLR, MC2R, CAMK4, ATP1A3	0.00708269	0.0266896
Cocaine addiction	GRM3, GRIN3B, GRIN1, GRIN2B, GRIN2C, GRIN2D, GRIA2, GRIN2A, DRD2, PPP1R1B	0.00768381	0.0282655
Type II diabetes mellitus	HK3, MAFA, SOCS3, TNF, CACNA1E, ABCC8, MAPK10, PRKCE, KCNJ11, HK2	0.00768381	0.0282655
Neutrophil extracellular trap formation	CASP4, PLCB4, NCF1, TLR8, ITGAL, ITGB2, ITGAM, PADI4, NCF4, AGER, SYK, TLR4, CYBB, PRKCG, C3, SELP, TLR7, MAPK13, PLCB2, NCF2, RAC2, C5AR1, TLR2, FCGR1, CAMP, GSDMD, FCGR4	0.00925453	0.0336429
Oxytocin signaling pathway	GUCY1A2, PIK3R5, PLCB4, CACNG2, ADCY1, CAMK1G, KCNJ3, CAMK2A, KCNJ6, RYR2, PRKCG, MYLK2, PLCB2, PLA2G4E, KCNJ14, CAMK2B, CACNA2D2, RYR3, GUCY1A3, CAMK4, PTGS2, CACNG3	0.0138893	0.0499047
Apoptosis	TUBA4A, BCL2A1D, BCL2A1B, IL3RA, CTSD, CTSH, NGF, BIRC5, NTRK1, BCL2A1A, CASP12, TNF, CTSZ, MAPK10, CTSC, TUBA1C, TUBA8, CTSS, CSF2RB, CSF2RB2	0.0146557	0.0520529
Acute myeloid leukemia	RUNX1, BCL2A1D, ITGAM, BCL2A1B, CEBPA, EIF4EBP1, BCL2A1A, CD14, CCNA2, FCGR1, SPI1, MYC	0.0176147	0.0618516
Th17 cell differentiation	CD3G, H2-DMB1, IL1B, H2-AA, RUNX1, IL6, IL21R, CD4, H2-OB, H2-AB1, H2-EB1, MAPK13, MAPK10, IL4RA, IL2RG, IL1R1	0.0200252	0.0695257
Sphingolipid signaling pathway	PLCB4, SGPP2, ASAH2, CTSD, KNG2, KNG1, SPHK1, PRKCG, TNF, S1PR2, MAPK13, PLCB2, MAPK10, RAC2, PRKCE, S1PR3, FCER1G, OPRD1	0.0224597	0.0771117
Prion disease	TUBA4A, TUBB6, NCF1, IL1B, IL6, NCF4, GRIN3B, NCAM2, C6, CCL5, CYBB, GRIN1, RYR2, GRIN2B, CASP12, TNF, GRIN2C, COX8B, GRIN2D, MAPK13, GRIN2A, MAPK10, NCF2, RAC2, C1QB, TUBA1C, C1QA, C1QC, RYR3, TUBA8, KIF5C, KIF5A	0.0227862	0.077373
Human cytomegalovirus infection	H2-K1, CCL4, PLCB4, IL1B, CCL3, CALR4, CCL2, CDKN2A, GNGT2, IL6, ADCY1, CXCR2, CCL5, H2-Q6, EIF4EBP1, CCR1, PRKCG, TNF, MAPK13, PLCB2, RAC2, H2-Q10, H2-Q7, GNG13, H2-Q4, CCL12, PTGS2, H2-D1, MYC, IL1R1, CXCR4	0.0234352	0.0787118
Cytosolic DNA-sensing pathway	CCL4, PYCARD, IL1B, RIPK3, IL6, IRF7, CCL5, CXCL10, IKBKE, ZBP1	0.0249078	0.0827582
Focal adhesion	COL4A1, COL6A2, COL1A1, FN1, COL6A3, THBS1, COL6A5, PDGFRB, PRKCG, SPP1, MYLK2, PARVG, MAPK10, RAC2, IGF1, RASGRF1, PAK7, COL1A2, VAV1, PDGFD, ITGA5, SHC3, PDGFB, FLNC, TNC, THBS4	0.0281306	0.0924718
ErbB signaling pathway	AREG, ERBB4, HBEGF, CAMK2A, EIF4EBP1, NRG3, PRKCG, NRG1, MAPK10, PAK7, CAMK2B, SHC3, MYC	0.0302942	0.098536
HIF-1 signaling pathway	HK3, HMOX1, IL6, ANGPT2, ANGPT1, CAMK2A, TLR4, CYBB, EIF4EBP1, PRKCG, SERPINE1, IGF1, CAMK2B, HK2, TIMP1, NOS2	0.0397238	0.127861
Choline metabolism in cancer	DGKB, DGKG, DGKK, PDGFRB, WAS, EIF4EBP1, PRKCG, MAPK10, RAC2, PLA2G4E, SLC22A4, PDGFD, PDGFB, SLC5A7	0.0459111	0.146253
p53 signaling pathway	CCNB1, CDK1, CDKN2A, THBS1, CCNB2, STEAP3, SERPINE1, IGFBP3, IGF1, RRM2, GTSE1	0.0477853	0.15067
Leukocyte transendothelial migration	RHOH, NCF1, ITGAL, ITGB2, ITGAM, NCF4, RAPGEF4, CYBB, PRKCG, MAPK13, NCF2, RAC2, ICAM1, VAV1, CLDN10, CXCR4	0.0486564	0.151867
Gastric acid secretion	PLCB4, KCNJ15, SLC26A7, ADCY1, SSTR2, CAMK2A, PRKCG, MYLK2, PLCB2, CAMK2B, ATP1A3	0.0612074	0.189131
Measles	CD3G, MX1, IL1B, CD28, OAS2, RAB9B, IL6, IRF7, TLR4, OAS1G, TLR7, MAPK10, TLR2, IKBKE, IL2RG, OAS1A, FCGR2B, CD209A	0.0632707	0.193571
Neomycin, kanamycin and gentamicin biosynthesis	HK3, HK2	0.0641854	0.194444
T cell receptor signaling pathway	CD3G, CD28, IL10, CD4, TNF, PDCD1, MAPK13, MAPK10, LCP2, PAK7, VAV1, PTPRC, CARD11, PTPN6	0.0649438	0.194831
Glycosphingolipid biosynthesis - lacto and neolacto series	FUT9, B4GALT1, B3GALT2, ST8SIA1, B3GNT3	0.0718298	0.210504
Adrenergic signaling in cardiomyocytes	PIK3R5, PLCB4, CACNG2, SCN4B, ADCY1, ATP2B2, RAPGEF4, CAMK2A, RYR2, MYH7, MAPK13, PLCB2, AGT, AGTR2, CAMK2B, ATP2B3, CACNA2D2, CACNG3, ATP1A3	0.0722119	0.210504
Regulation of actin cytoskeleton	CHRM2, ARPC1B, FGF9, ITGAL, CHRM5, FN1, ITGAX, ITGB2, ITGAM, PDGFRB, KNG2, KNG1, IQGAP3, FGF10, MYLK2, RAC2, PAK7, NCKAP1L, VAV1, PDGFD, ITGA5, PDGFB, BDKRB1, CYFIP2, CXCR4, FGF3	0.0710315	0.210504
JAK-STAT signaling pathway	OSMR, IL10, LIF, IL6, IL21R, IL3RA, PRLR, PDGFRB, SOCS3, IL4RA, CSF3R, PDGFB, OSM, IL11, IL2RG, CSF2RB, MYC, PTPN6, IL7R, CSF2RB2	0.073517	0.212306
Th1 and Th2 cell differentiation	CD3G, H2-DMB1, H2-AA, RUNX3, CD4, H2-OB, H2-AB1, H2-EB1, MAPK13, MAPK10, IL4RA, IL2RG	0.0816279	0.233547
Endocrine and other factor-regulated calcium reabsorption	PLCB4, CALB1, DNM1, ATP2B2, PRKCG, PLCB2, ATP2B3, DNM3, ATP1A3	0.0827528	0.234593
D-Amino acid metabolism	DAO, GLS2	0.0907957	0.252756
Primary immunodeficiency	CD4, BTK, IL2RG, PTPRC, BLNK, IL7R	0.0904539	0.252756
Mineral absorption	STEAP1, STEAP2, HMOX1, FTL1, ATP2B2, ATP7B, ATP2B3, ATP1A3	0.0966372	0.266615
Toxoplasmosis	PIK3R5, H2-DMB1, H2-AA, IL10, H2-OB, TLR4, TNF, H2-AB1, H2-EB1, MAPK13, MAPK10, TLR2, LDLR, NOS2	0.0994531	0.271956
Human immunodeficiency virus 1 infection	H2-K1, CD3G, BST2, CCNB1, CALR4, CDK1, GNGT2, TNFRSF1B, CD4, CCNB2, TLR4, H2-Q6, PRKCG, TNF, CDC25C, MAPK13, MAPK10, RAC2, H2-Q10, H2-Q7, PAK7, GNG13, H2-Q4, TLR2, H2-D1, CXCR4	0.102264	0.277189
Antifolate resistance	ABCC3, IL1B, IL6, TNF, FOLR2	0.104795	0.28158
Glycosaminoglycan degradation	HEXA, GUSB, HPSE, NAGLU	0.106061	0.282525
Oocyte meiosis	CPEB3, CCNB1, CDC20, CDK1, ADCY1, ESPL1, CAMK2A, CCNB2, CDC25C, MAPK13, BUB1, IGF1, CAMK2B, AR, SGOL1	0.107216	0.283161
Glioma	CDKN2A, CAMK1G, PDGFRB, CAMK2A, PRKCG, IGF1, CAMK2B, SHC3, PDGFB, CAMK4	0.110597	0.289613
Proximal tubule bicarbonate reclamation	AQP1, GLS2, CAR4, ATP1A3	0.121114	0.31449
Taste transduction	GABRA3, HCN4, PLCB4, GABBR2, GRM4, GABRA1, GABRA5, HTR1A, PLCB2, GNG13, GRM1	0.122509	0.315177
Pancreatic secretion	CLCA3A1, PLA2G3, PLCB4, ADCY1, CCK, ATP2B2, RYR2, PRKCG, PLCB2, KCNMA1, ATP2B3, PLA2G2E, BST1, ATP1A3	0.123419	0.315177
Terpenoid backbone biosynthesis	HMGCS1, FDPS, HMGCR, IDI1	0.13702	0.346802
Apelin signaling pathway	PPARGC1A, PIK3R5, PLCB4, GNGT2, ADCY1, SPHK1, RYR2, SPP1, SERPINE1, MYLK2, PLCB2, PRKCE, GNG13, RYR3, CAMK4, NOS2	0.138047	0.346802
Fluid shear stress and atherosclerosis	NCF1, IL1B, CCL2, THBD, HMOX1, IL1R2, TNF, MAPK13, MAPK10, NCF2, RAC2, SDC1, ICAM1, PDGFB, SELE, CCL12, IL1R1	0.144364	0.356869
Galactose metabolism	HK3, B4GALT1, LALBA, AKR1B8, HK2	0.143915	0.356869
PD-L1 expression and PD-1 checkpoint pathway in cancer	CD3G, CD28, BATF, CD4, TLR4, PDCD1, TICAM1, MAPK13, TICAM2, TLR2, PTPN6	0.145862	0.357709
Glycosaminoglycan biosynthesis - heparan sulfate / heparin	NDST4, HS6ST3, EXTL1, HS6ST2	0.153713	0.373993
Relaxin signaling pathway	COL4A1, PLCB4, COL1A1, GNGT2, ADCY1, MAPK13, PLCB2, GNA15, MAPK10, GNG13, COL1A2, COL3A1, SHC3, MMP13, NOS2	0.157757	0.380835
Glycosphingolipid biosynthesis - globo and isoglobo series	FUT9, HEXA, ST8SIA1	0.159954	0.383145
Progesterone-mediated oocyte maturation	CPEB3, CCNB1, CDK1, ADCY1, CCNB2, CDC25C, MAPK13, BUB1, MAPK10, IGF1, CCNA2	0.180312	0.428588
Nitrogen metabolism	CAR12, CAR7, CAR4	0.182335	0.430088
Lysosome	DNASE2A, ACP5, HEXA, CD68, LAPTM5, SLC11A1, GUSB, CTSD, CTSH, CTSZ, ATP6V0D2, CTSC, CTSS, NAGLU, CTSE	0.194773	0.450627
Diabetic cardiomyopathy	PLCB4, NCF1, COL1A1, NCF4, CTSD, AGER, CAMK2A, CYBB, RYR2, PRKCG, COX8B, MAPK13, PLCB2, MAPK10, NCF2, RAC2, AGT, COL1A2, COL3A1, CAMK2B, CD36	0.195418	0.450627
Vascular smooth muscle contraction	GUCY1A2, PLA2G3, PLCB4, ADCY1, PTGIR, PRKCG, MYLK2, PLCB2, PLA2G4E, PRKCE, KCNMA1, AGT, NPPB, GUCY1A3, ACTG2, PLA2G2E	0.193059	0.450627
Cell cycle	CDKN2C, CCNB1, CDC20, CDK1, CDKN2A, MCM3, ESPL1, CCNB2, CDC25C, BUB1, MCM5, CDC6, CCNA2, MYC	0.204506	0.468092
Growth hormone synthesis, secretion and action	PLCB4, ADCY1, SSTR3, SSTR2, SOCS3, JUNB, PRKCG, MAPK13, PLCB2, MAPK10, IGFBP3, IGF1, SHC3	0.214935	0.488346
Wnt signaling pathway	PLCB4, LGR5, LGR6, CAMK2A, WIF1, PRKCG, PLCB2, MAPK10, RAC2, CXXC4, DKK2, CAMK2B, LRP5, FZD9, WNT2, MYC, SFRP4, TLE2	0.225229	0.507999
Human papillomavirus infection	H2-K1, COL4A1, MX1, PATJ, ATP6V1G2, COL6A2, COL1A1, FN1, ISG15, HES5, COL6A3, THBS1, COL6A5, PDGFRB, TUBG2, H2-Q6, EIF4EBP1, TNF, SPP1, TICAM1, OASL1, H2-Q10, H2-Q7, COL1A2, ATP6V0D2, H2-Q4, ITGA5, IKBKE, CCNA2, TNC, FZD9, THBS4, PTGS2, WNT2, H2-D1	0.232407	0.52039
Carbohydrate digestion and absorption	HK3, PLCB4, PLCB2, SLC2A5, HK2, ATP1A3	0.24149	0.533002
Ether lipid metabolism	PLA2G3, ENPP2, UGT8A, PLA2G4E, PLD4, PLA2G2E	0.24149	0.533002
VEGF signaling pathway	SPHK1, PRKCG, MAPK13, RAC2, PLA2G4E, HSPB1, PTGS2	0.243227	0.533028
PPAR signaling pathway	SCD1, HMGCS1, FABP4, PLIN2, ACSL3, LPL, SLC27A2, OLR1, CD36, ANGPTL4	0.251401	0.537353
Arginine biosynthesis	ARG1, GLS2, NOS2	0.253475	0.537353
MicroRNAs in cancer	KIF23, CD44, VIM, CDKN2A, HMOX1, PLAU, THBS1, PDGFRB, EFNA3, PRKCG, CDC25C, ABCB1B, PRKCE, CYP1B1, ITGA5, PDGFB, GLS2, TNC, ST14, CDCA5, PTGS2, MYC, HMGA2	0.248012	0.537353
EGFR tyrosine kinase inhibitor resistance	IL6, PDGFRB, EIF4EBP1, PRKCG, NRG1, IGF1, PDGFD, SHC3, PDGFB	0.253895	0.537353
Spinocerebellar ataxia	PLCB4, GRIN3B, GRIN1, GRIN2B, PRKCG, GRIN2C, GRIN2D, GRIA2, PLCB2, GRIN2A, MAPK10, GRIA3, KCNC3, FGF14, GRM1	0.252677	0.537353
Central carbon metabolism in cancer	HK3, PDGFRB, SLC16A3, NTRK1, SLC1A5, HK2, GLS2, MYC	0.255833	0.537771
Bile secretion	ABCC3, UGT1A7C, ADCY1, SLCO1A5, SLC22A8, HMGCR, ABCB1B, KCNN2, AQP1, LDLR, ATP1A3	0.25899	0.540729
Hypertrophic cardiomyopathy	CACNG2, IL6, RYR2, TNF, MYH7, IGF1, AGT, ITGA5, CACNA2D2, CACNG3	0.273749	0.558651
Pathways of neurodegeneration - multiple diseases	TUBA4A, PLCB4, TUBB6, IL1B, GRM5, NEFH, CHRM5, IL6, CHRNA7, TNFRSF1B, AGER, CAMK2A, DNAH7B, CYBB, GRIN1, RYR2, GRIN2B, CASP12, PRKCG, TNF, GRIN2C, COX8B, GRIN2D, GRIA2, MAPK13, PLCB2, GRIN2A, MAPK10, GRIA4, DKK2, CAMK2B, GRIA3, DNAIC1, TUBA1C, GRM1, LRP5, RYR3, FZD9, TUBA8, KIF5C, KIF5A, PTGS2, WNT2, NOS2	0.274806	0.558651
Ferroptosis	HMOX1, ACSL3, FTL1, CYBB, STEAP3	0.27097	0.558651
ABC transporters	ABCC3, ABCG3, ABCC12, ABCA1, ABCC8, ABCB1B	0.271859	0.558651
Pathways in cancer	DCC, COL4A1, PLCB4, FGF9, CDKN2A, GNGT2, FN1, PAX8, HES5, RUNX1, HMOX1, IL6, ADCY1, IL3RA, PDGFRB, KNG2, CAMK2A, KNG1, CEBPA, BIRC5, NTRK1, FGF10, PRKCG, LPAR3, HHIP, PLCB2, MAPK10, IL4RA, RAC2, CSF3R, IGF1, AGT, GNG13, CAMK2B, PDGFB, CCNA2, LRP5, IL2RG, BDKRB1, FZD9, SPI1, AR, PTGS2, CSF2RB, WNT2, MYC, IL7R, NOS2, CXCR4, FGF3, CSF2RB2	0.290009	0.585705
Melanoma	FGF9, CDKN2A, PDGFRB, FGF10, IGF1, PDGFD, PDGFB, FGF3	0.294666	0.587432
Cortisol synthesis and secretion	PLCB4, ADCY1, CACNA1I, MRAP, PLCB2, AGT, LDLR, MC2R	0.294666	0.587432
Hepatitis B	IL6, IRF7, BIRC5, TLR4, CASP12, PRKCG, TNF, TICAM1, MAPK13, MAPK10, TICAM2, EGR2, TLR2, IKBKE, CCNA2, MYC	0.300436	0.595095
Dilated cardiomyopathy	CACNG2, ADCY1, RYR2, TNF, MYH7, IGF1, AGT, ITGA5, CACNA2D2, CACNG3	0.308315	0.599178
Mucin type O-glycan biosynthesis	GALNTL6, GALNT13, GCNT1, B3GNT3	0.306876	0.599178
Cellular senescence	H2-K1, HIPK2, CCNB1, CDK1, CDKN2A, IL6, CCNB2, H2-Q6, EIF4EBP1, SERPINE1, MAPK13, IGFBP3, H2-Q10, H2-Q7, H2-Q4, CCNA2, H2-D1, MYC	0.305053	0.599178
Ovarian steroidogenesis	ADCY1, HSD17B2, PLA2G4E, IGF1, CYP1B1, LDLR, PTGS2	0.313527	0.605499
RIG-I-like receptor signaling pathway	ISG15, IRF7, TNF, MAPK13, CXCL10, MAPK10, IKBKE	0.328051	0.621887
Mannose type O-glycan biosynthesis	FUT9, B4GALT1, B3GAT2	0.327693	0.621887
Necroptosis	PYCARD, NLRP3, IL1B, RIPK3, FTL1, CAMK2A, TLR4, CYBB, TNF, TICAM1, MAPK10, PLA2G4E, TICAM2, CAMK2B, ZBP1, MLKL	0.327537	0.621887
Parathyroid hormone synthesis, secretion and action	PLCB4, PDE4D, MMP25, ADCY1, HBEGF, PRKCG, PLCB2, MMP13, TNFSF11, LRP5, MAFB	0.335625	0.628535
Renin secretion	CLCA3A1, GUCY1A2, PLCB4, PLCB2, KCNMA1, AGT, AQP1, GUCY1A3	0.334775	0.628535
cGMP-PKG signaling pathway	GUCY1A2, PIK3R5, PLCB4, ADCY1, ATP2B2, KNG2, KNG1, MYH7, MYLK2, PLCB2, PRKCE, KCNMA1, NPPB, ATP2B3, GUCY1A3, OPRD1, ATP1A3	0.33806	0.628884
Arachidonic acid metabolism	PLA2G3, GGT5, ALOX8, PLA2G4E, PTGES, HPGDS, TBXAS1, PTGS2, PLA2G2E	0.339882	0.628884
Glycerophospholipid metabolism	PLA2G3, DGKB, DGKG, DGKK, ETNPPL, PLA2G4E, LCAT, CHAT, PLD4, PLA2G2E	0.343841	0.632423
Biosynthesis of unsaturated fatty acids	SCD1, ELOVL4, HACD4, ELOVL6	0.347972	0.636234
alpha-Linolenic acid metabolism	PLA2G3, PLA2G4E, PLA2G2E	0.377288	0.685776
Glycosphingolipid biosynthesis - ganglio series	HEXA, ST8SIA1	0.383535	0.693054
Fructose and mannose metabolism	HK3, FBP2, AKR1B8, HK2	0.389135	0.698451
GnRH signaling pathway	PLCB4, ADCY1, HBEGF, CAMK2A, MAPK13, PLCB2, MAPK10, PLA2G4E, CAMK2B	0.391042	0.698451
Alzheimer disease	TUBA4A, PLCB4, TUBB6, IL1B, GRM5, CHRM5, IL6, CHRNA7, LPL, AGER, CYBB, GRIN1, GRIN2B, CASP12, TNF, APOE, GRIN2C, COX8B, GRIN2D, PLCB2, GRIN2A, MAPK10, DKK2, SLC39A12, TUBA1C, LRP5, RYR3, FZD9, TUBA8, KIF5C, KIF5A, PTGS2, WNT2, NOS2	0.405362	0.719867
Adipocytokine signaling pathway	PPARGC1A, TNFRSF1B, ACSL3, SOCS3, TNF, MAPK10, CD36	0.431272	0.757177
Alanine, aspartate and glutamate metabolism	RIMKLA, NAT8L, ALDH5A1, GLS2	0.429922	0.757177
Cardiac muscle contraction	CACNG2, SLC9A7, RYR2, MYH7, COX8B, CACNA2D2, CACNG3, ATP1A3	0.444265	0.774208
Glutathione metabolism	GGT5, NAT8, ANPEP, RRM2, HPGDS, NAT8F5, NAT8F3	0.445984	0.774208
Cushing syndrome	CDKN2C, PLCB4, CDKN2A, ADCY1, CRH, CACNA1I, MRAP, CAMK2A, PLCB2, AGT, CAMK2B, LDLR, FZD9, MC2R, WNT2	0.451892	0.780082
Glycerolipid metabolism	DGKB, DGKG, DGKK, LPL, AKR1B8, MOGAT1	0.463526	0.794733
Amino sugar and nucleotide sugar metabolism	HK3, HEXA, CYB5R1, RENBP, HK2	0.466627	0.794733
Phosphatidylinositol signaling system	PLCB4, DGKB, DGKG, DGKK, PRKCG, PLCB2, INPP5D, SACM1L, ITPKA	0.468095	0.794733
Fatty acid elongation	ELOVL4, HACD4, ELOVL6	0.47346	0.799449
Bladder cancer	CDKN2A, THBS1, HBEGF, MYC	0.489578	0.822172
Bacterial invasion of epithelial cells	ARPC1B, FN1, DNM1, ITGA5, DNM3, SHC3, HCLS1	0.503973	0.84177
Riboflavin metabolism	ACP5	0.520137	0.859478
Melanogenesis	TYRP1, PLCB4, ADCY1, CAMK2A, PRKCG, PLCB2, CAMK2B, FZD9, WNT2	0.518455	0.859478
Fat digestion and absorption	PLA2G3, ABCA1, PLA2G2E, CD36	0.527884	0.867638
SNARE interactions in vesicular transport	VAMP1, STX11, STX1B	0.540911	0.879691
Apoptosis - multiple species	BIRC5, MAPK10, NGFR	0.540911	0.879691
Herpes simplex virus 1 infection	H2-K1, BST2, H2-DMB1, PILRA, IL1B, H2-AA, CALR4, CCL2, ZFP871, PILRB2, OAS2, ZIM1, IL6, IRF7, H2-OB, CCL5, SOCS3, SYK, H2-Q6, EIF4EBP1, TNF, OAS1G, H2-AB1, H2-EB1, C3, TICAM1, CD74, H2-Q10, H2-Q7, H2-Q4, ITGA5, TLR2, IKBKE, GM13212, CCL12, PILRB1, OAS1A, H2-D1	0.565307	0.914206
Endocytosis	H2-K1, EPN3, PSD2, ARPC1B, DNM1, SH3GL2, CXCR2, H2-Q6, CYTH4, H2-Q10, DNAJC6, H2-Q7, H2-Q4, DNM3, IL2RG, LDLR, DAB2, KIF5C, KIF5A, IQSEC3, H2-D1, CXCR4, FOLR2	0.568051	0.914206
Endocrine resistance	CDKN2C, CDKN2A, ADCY1, HBEGF, MAPK13, MAPK10, IGF1, SHC3	0.576211	0.922534
Starch and sucrose metabolism	HK3, PGM2L1, HK2	0.583001	0.928594
Pentose and glucuronate interconversions	UGT1A7C, GUSB, AKR1B8	0.603103	0.955687
Estrogen signaling pathway	PLCB4, ADCY1, CTSD, HBEGF, KCNJ3, KCNJ6, GABBR2, KRT16, PLCB2, SHC3, GRM1	0.635939	0.978884
Renin-angiotensin system	ANPEP, AGT, AGTR2	0.622555	0.978884
Thyroid cancer	PAX8, NTRK1, MYC	0.641345	0.978884
Prostate cancer	SPINT1, PLAU, PDGFRB, IL1R2, IGF1, PDGFD, PDGFB, AR	0.64802	0.978884
Insulin resistance	PPARGC1A, IL6, SOCS3, SLC27A2, TNF, MAPK10, PRKCE, AGT, CD36	0.635929	0.978884
Fatty acid metabolism	SCD1, ELOVL4, ACSL3, HACD4, ELOVL6	0.629024	0.978884
Prolactin signaling pathway	PRLR, SOCS3, MAPK13, MAPK10, SHC3, TNFSF11	0.639963	0.978884
Hepatitis C	MX1, OAS2, IRF7, SOCS3, TNF, OAS1G, TICAM1, CXCL10, IKBKE, CLDN10, LDLR, OAS1A, MYC	0.646102	0.978884
Thyroid hormone synthesis	PLCB4, PAX8, ADCY1, PRKCG, PLCB2, ATP1A3	0.639963	0.978884
Sphingolipid metabolism	SGPP2, ASAH2, SPHK1, UGT8A	0.649422	0.978884
Aldosterone-regulated sodium reabsorption	PRKCG, IGF1, ATP1A3	0.659467	0.9892
mTOR signaling pathway	ATP6V1G2, EIF4EBP1, PRKCG, TNF, IGF1, LRP5, FZD9, WNT2	0.969267	1
Ribosome	RPL18, RPS12	0.999973	1
Tyrosine metabolism	TYRP1	0.972299	1
Valine, leucine and isoleucine degradation	HMGCS1	0.994229	1
Ascorbate and aldarate metabolism	UGT1A7C, GUSB	0.769024	1
Hippo signaling pathway - multiple species	RASSF6	0.916339	1
Fanconi anemia pathway	EME1	0.990843	1
Axon guidance	DCC, NTNG1, EPHA5, FES, EFNA3, CAMK2A, UNC5A, EPHA6, RAC2, PAK7, CAMK2B, EPHA2, TRPC5, CXCR4	0.728056	1
Phototransduction	GUCA1A	0.916339	1
Carbon metabolism	HK3, FBP2, ACSS2, HK2	0.995156	1
Neurotrophin signaling pathway	NGF, CAMK2A, NTRK1, MAPK13, MAPK10, CAMK2B, SHC3, CAMK4, NGFR	0.744816	1
Other types of O-glycan biosynthesis	GALNTL6, B4GALT1, GALNT13	0.740073	1
Autophagy - animal	CTSD, MAPK10	0.999971	1
Selenocompound metabolism	INMT	0.790105	1
Steroid hormone biosynthesis	HSD11B1, UGT1A7C, HSD17B2, CYP1B1	0.963933	1
Insulin signaling pathway	PPARGC1A, HK3, FBP2, SOCS3, EIF4EBP1, MAPK10, PHKG1, HK2, SHC3	0.870378	1
Pentose phosphate pathway	FBP2	0.95185	1
DNA replication	MCM3, MCM5	0.824686	1
Oxidative phosphorylation	ATP6V1G2, COX8B, ATP6V0D2	0.998862	1
Chemical carcinogenesis - reactive oxygen species	NCF1, HMOX1, COX8B, MAPK13, MAPK10, NCF2, CYP1B1	0.999468	1
Vasopressin-regulated water reabsorption	NSF, DYNC1I1	0.908268	1
Basal cell carcinoma	HHIP, FZD9, WNT2	0.923254	1
Fatty acid biosynthesis	ACSL3	0.808541	1
Glycosaminoglycan biosynthesis - keratan sulfate	B4GALT1	0.723464	1
Non-alcoholic fatty liver disease	IL1B, IL6, CEBPA, SOCS3, TNF, COX8B, MAPK13, MAPK10	0.960401	1
Chemical carcinogenesis - receptor activation	FGF9, UGT1A7C, ADCY1, CHRNA7, BIRC5, EIF4EBP1, FGF10, PRKCG, CYP1B1, CDC6, CHRNA4, IKBKE, TNFSF11, AR, MYC, FGF3	0.829062	1
Hedgehog signaling pathway	DHH, HHIP, HHATL	0.887178	1
Homologous recombination	EME1	0.976963	1
Colorectal cancer	DCC, AREG, BIRC5, MAPK10, RAC2, MYC	0.795127	1
Various types of N-glycan biosynthesis	HEXA, B4GALT1, MGAT4C	0.693699	1
Amyotrophic lateral sclerosis	TUBA4A, TUBB6, ANG, NEFH, ERBB4, TNFRSF1B, DNAH7B, NRG3, GRIN1, GRIN2B, CASP12, TNF, GRIN2C, COX8B, GRIN2D, GRIA2, MAPK13, GRIN2A, NRG1, DNAIC1, TUBA1C, SLC1A2, TUBA8, KIF5C, KIF5A, NOS2	0.856789	1
TGF-beta signaling pathway	THBS1, TNF, FMOD, FST, MYC	0.928036	1
Hepatocellular carcinoma	CDKN2A, HMOX1, PRKCG, SHC3, LRP5, FZD9, WNT2, MYC	0.988242	1
Thermogenesis	PPARGC1A, CNR1, ADCY1, ACSL3, COX8B, MAPK13, NPPB	0.999687	1
Collecting duct acid secretion	ATP6V1G2, ATP6V0D2	0.698581	1
Ubiquitin mediated proteolysis	TRIM37, CDC20, UBE2C, SOCS3, UBE2QL1, MID1	0.991336	1
Glyoxylate and dicarboxylate metabolism	ACSS2	0.947204	1
Viral carcinogenesis	H2-K1, CDC20, CDK1, CDKN2A, IRF7, SYK, H2-Q6, LYN, C3, H2-Q10, H2-Q7, ATP6V0D2, H2-Q4, EGR2, CCNA2, H2-D1	0.829062	1
Butanoate metabolism	HMGCS1, ALDH5A1	0.717705	1
Tryptophan metabolism	CYP1B1, INMT	0.945681	1
Retinol metabolism	UGT1A7C, CYP2S1, DHRS3, DHRS9, ALDH1A3	0.935611	1
Arginine and proline metabolism	CKMT1, DAO, ARG1, NOS2	0.708774	1
Maturity onset diabetes of the young	MAFA, MNX1	0.698581	1
Chronic myeloid leukemia	CDKN2A, RUNX1, SHC3, MYC	0.910077	1
Metabolism of xenobiotics by cytochrome P450	HSD11B1, UGT1A7C, CYP2S1, CYP1B1, HPGDS	0.778729	1
Proteasome	PSMB8, PSMB9	0.926582	1
Regulation of lipolysis in adipocytes	FABP4, ADCY1, PTGS2	0.879866	1
Drug metabolism - cytochrome P450	UGT1A7C, HPGDS	0.988632	1
Propanoate metabolism	ACSS2	0.942111	1
Olfactory transduction	GNAL, CAMK2A, OLFR111, GNG13, CAMK2B, OLFR639, OLFR287, OLFR46	1	1
Thyroid hormone signaling pathway	PLCB4, PRKCG, MYH7, PLCB2, MYC, DIO3, ATP1A3	0.911135	1
Renal cell carcinoma	PAK7, PDGFB	0.985553	1
Purine metabolism	GUCY1A2, PDE4D, GUCY2C, ADCY1, AK7, URAH, RRM2, GUCY1A3	0.902414	1
Huntington disease	TUBA4A, PPARGC1A, PLCB4, TUBB6, GRM5, DNAH7B, GRIN1, GRIN2B, COX8B, GRIA2, PLCB2, MAPK10, GRIA4, GRIA3, DNAIC1, TUBA1C, SLC1A2, TUBA8, KIF5C, KIF5A, TGM2	0.843123	1
Fatty acid degradation	ACSL3	0.99165	1
Primary bile acid biosynthesis	CH25H	0.808541	1
Nicotinate and nicotinamide metabolism	NNMT, BST1	0.885745	1
Pantothenate and CoA biosynthesis	VNN1	0.854699	1
Tight junction	TUBA4A, ARPC1B, PATJ, RUNX1, WAS, MAPK10, PRKCE, CGN, TUBA1C, CLDN10, HCLS1, TUBA8	0.804848	1
Mitophagy - animal	MAPK10	0.998097	1
Parkinson disease	TUBA4A, TUBB6, GNAL, CAMK2A, COX8B, MAPK10, CAMK2B, DRD2, SLC39A12, TUBA1C, RYR3, TUBA8, KIF5C, KIF5A	0.977645	1
Peroxisome	ACSL3, DAO, SLC27A2, NOS2	0.950696	1
Pancreatic cancer	CDKN2A, MAPK10, RAC2	0.968087	1
Biosynthesis of amino acids	ARG1	0.999312	1
Taurine and hypotaurine metabolism	GGT5	0.69685	1
Thiamine metabolism	AK7	0.747745	1
Signaling pathways regulating pluripotency of stem cells	LHX5, LIF, ESRRB, MAPK13, IGF1, FZD9, WNT2, MYC	0.93241	1
Endometrial cancer	MYC	0.995202	1
Platinum drug resistance	CDKN2A, BIRC5, ATP7B, TOP2A	0.928997	1
Ribosome biogenesis in eukaryotes	UTP14B, RPP25, FBLL1	0.98309	1
Linoleic acid metabolism	PLA2G3, PLA2G4E, PLA2G2E	0.826564	1
Biosynthesis of cofactors	UGT1A7C, GUSB, AK7, DHRS3	0.999488	1
Glycine, serine and threonine metabolism	DAO	0.974738	1
AMPK signaling pathway	SCD1, PPARGC1A, FBP2, EIF4EBP1, HMGCR, IGF1, CCNA2, CD36	0.873129	1
Alcoholism	GNGT2, CRH, GRIN3B, GRIN1, GRIN2B, GRIN2C, GRIN2D, GRIN2A, GNG13, DRD2, SHC3, CAMK4, PPP1R1B	0.86128	1
Glycolysis / Gluconeogenesis	HK3, FBP2, ACSS2, HK2	0.850476	1
Drug metabolism - other enzymes	UPP2, UGT1A7C, GUSB, TK1, RRM2	0.915187	1
Pyruvate metabolism	ACSS2	0.98253	1
Base excision repair	NEIL3	0.963477	1
Metabolic pathways	SCD1, GUCY1A2, PLA2G3, GALNTL6, FUT9, RIMKLA, TYRP1, UPP2, HK3, NNMT, ACP5, PLCB4, DGKB, HEXA, SGPP2, HMGCS1, NAT8L, ASAH2, HSD11B1, DGKG, ATP6V1G2, B4GALT1, NDST4, PDE4D, MGAT4C, GUCY2C, UGT1A7C, SQLE, HMOX1, ALDH5A1, ADCY1, FDPS, MSMO1, ELOVL4, SC5D, GALNT13, GCNT1, DGKK, GUSB, AK7, ACSL3, CKMT1, FBP2, ETNPPL, B3GALT2, SMYD1, GGT5, ALOX8, DAO, TK1, NAT8, SPHK1, DHCR7, ENPP2, PGM2L1, ACSS2, LALB…	0.998058	1
Breast cancer	FGF9, HES5, FGF10, IGF1, SHC3, TNFSF11, LRP5, FZD9, WNT2, MYC, FGF3	0.752277	1
N-Glycan biosynthesis	B4GALT1, MGAT4C	0.941406	1
Biosynthesis of nucleotide sugars	HK3, HK2	0.858191	1
Small cell lung cancer	COL4A1, FN1, PTGS2, MYC, NOS2	0.919678	1
Non-small cell lung cancer	CDKN2A, PRKCG, KIF5C, KIF5A	0.886806	1
Longevity regulating pathway	PPARGC1A, ADCY1, EIF4EBP1, IGF1, CAMK4	0.905537	1
Longevity regulating pathway - multiple species	ADCY1, IGF1	0.976782	1
Adherens junction	WAS, RAC2, SNAI1, PTPN6	0.880223	1
Gastric cancer	FGF9, FGF10, ABCB1B, SHC3, LRP5, FZD9, WNT2, MYC, FGF3	0.91862	1
Glucagon signaling pathway	PPARGC1A, PLCB4, FBP2, CAMK2A, PLCB2, PHKG1, CAMK2B	0.817693	1
Hippo signaling pathway	AREG, PATJ, RASSF6, ITGB2, BIRC5, SERPINE1, FZD9, WNT2, MYC	0.940571	1
Nucleocytoplasmic transport	EEF1A2	0.99998	1
Lysine degradation	SMYD1, BBOX1	0.976782	1
Other glycan degradation	HEXA	0.808541	1
Arrhythmogenic right ventricular cardiomyopathy	CACNG2, RYR2, ACTN2, ITGA5, CACNA2D2, CACNG3	0.678288	1
Chemical carcinogenesis - DNA adducts	HSD11B1, UGT1A7C, CYP1B1, HPGDS, PTGS2	0.870657	1
Inositol phosphate metabolism	PLCB4, PLCB2, INPP5D, SACM1L, ITPKA	0.768309	1
Folate biosynthesis	AKR1B8	0.908274	1
Porphyrin metabolism	UGT1A7C, HMOX1, GUSB	0.740073	1
FoxO signaling pathway	CCNB1, IL10, IL6, CCNB2, MAPK13, MAPK10, IGF1, GRM1, IL7R	0.822423	1
Pyrimidine metabolism	UPP2, TK1, RRM2	0.887178	1
Protein processing in endoplasmic reticulum	HSPA4L, CALR4, CASP12, MAPK10, EDEM1	0.999502	1
Notch signaling pathway	HES5, TLE2	0.972847	1

## Sheet: M. musculus (Wei et al)
Pathway	Genes	pval	pval_adj
Neuroactive ligand-receptor interaction	HTR2B, GABRA3, CHRM2, GHSR, UCN2, GLRA3, P2RY6, P2RY2, GRM5, NPY5R, NTSR2, C3AR1, CHRM3, CHRM5, GRM3, HTR5A, GABRQ, TRHR, OPRL1, CRH, CHRNA7, LYPD6B, HTR6, GLRA1, CNR2, NMBR, SSTR3, GABRG1, GABRB3, PRLR, CHRNA2, RXFP1, GRIN3B, HTR7, GLRB, ADRA2C, SSTR2, KNG2, HTR2C, KNG1, UTS2D, GABBR2, GRM4, GABRA1, GPR83, GRIN1, OPRK1, GABRA5, TSPO, S1PR2, GRIN2C, GRIN2D, GRIA2, HTR1A, GRIN2A, C5AR1, CHRNA4, AG…	1.8228e-21	5.55954e-19
Nicotine addiction	GABRA3, GABRQ, CHRNA7, GABRG1, GABRB3, GRIN3B, GABRA1, GRIN1, GABRA5, GRIN2C, GRIN2D, GRIA2, GRIN2A, SLC32A1, CHRNA4, GRIA4, GRIA3, GABRG2, SLC17A6, GABRB2, GABRR2, GABRD	8.54756e-16	1.3035e-13
Leishmaniasis	H2-DMB1, NCF1, IL1B, H2-AA, ITGB2, ITGAM, NCF4, FCGR3, TLR4, CYBB, TNF, H2-AB1, H2-EB1, MYD88, TGFB1, CYBA, NCF2, FOS, TLR2, IL1A, FCGR1, PTPN6, FCGR4	1.31938e-10	1.34137e-08
Calcium signaling pathway	HTR2B, NOS1, CHRM2, PLCB4, FGF9, GRM5, CHRM3, CHRM5, HTR5A, TRHR, ADCY1, ERBB4, CHRNA7, CAMK1G, HTR6, CACNA1I, HTR7, ATP2B2, NGF, HTR2C, GRIN1, SLC8A1, RYR2, FGF10, PLCG2, CACNA1E, GRIN2C, GRIN2D, PLCB2, GRIN2A, GNA15, PHKG1, ATP2A2, CAMK2B, PDGFD, ATP2B3, GRM1, NTSR1, TACR3, RYR3, DRD5, ITPKA, CAMK4, CACNA1G, MCOLN3, CXCR4	1.85907e-10	1.41754e-08
Osteoclast differentiation	ACP5, TNFRSF1A, NCF1, IL1B, LILRB3, LILRB4, NCF4, FCGR3, BTK, SOCS3, SYKB, JUNB, TNF, PLCG2, TYROBP, TGFB1, CYBA, MAPK10, NCF2, LCP2, SIRPB1B, NFKB2, FOS, IL1A, FCGR1, SFPI1, BLNK, CAMK4, FCGR2B, FCGR4	1.00893e-09	6.15449e-08
Circadian entrainment	GUCY1A2, NOS1, PLCB4, PER3, GNGT2, KCNJ9, ADCY1, CACNA1I, KCNJ3, KCNJ6, NOS1AP, GRIN1, RYR2, GRIN2C, GRIN2D, GRIA2, PLCB2, GRIN2A, GNG13, GRIA4, CAMK2B, GRIA3, FOS, RYR3, GUCY1A3, CACNA1G	1.60516e-09	8.15957e-08
Tuberculosis	TLR6, H2-DMB1, TNFRSF1A, IL1B, H2-AA, LBP, ITGAX, CEBPB, ITGB2, ITGAM, FCGR3, CTSD, CLEC7A, IL10RB, SYKB, TLR4, TNF, TLR1, H2-AB1, H2-EB1, CASP8, MYD88, CD74, TGFB1, CD14, MAPK10, CAMK2B, TLR2, IL1A, FCGR1, FCER1G, LSP1, CTSS, TCIRG1, FCGR2B, FCGR4	2.21523e-09	9.65205e-08
NF-kappa B signaling pathway	TNFRSF1A, BIRC3, IL1B, LBP, BCL2A1D, BCL2A1B, PLAU, TNFAIP3, BTK, SYKB, TLR4, BCL2A1A, LYN, TNF, PLCG2, MYD88, CD14, LTBR, ICAM1, NFKB2, TICAM2, BLNK, CARD11, CXCL1	1.04982e-07	4.00245e-06
cAMP signaling pathway	CHRM2, GHSR, ATP1B1, HCN4, ADCY1, CRH, HTR6, GRIN3B, ATP2B2, RRAS2, SSTR2, GABBR2, GRIN1, RYR2, GRIN2C, GRIN2D, GRIA2, HTR1A, HHIP, GRIN2A, MAPK10, RAC2, ATP2A2, GRIA4, VAV1, CAMK2B, GRIA3, ATP2B3, DRD2, FOS, NIACR1, HTR1B, MC2R, DRD5, GLP1R, CAMK4, PPP1R1B, ATP1A3	1.36871e-07	4.50844e-06
Phagosome	TLR6, NOS1, TUBB6, H2-DMB1, NCF1, H2-AA, ITGB2, ITGAM, NCF4, FCGR3, CLEC7A, TLR4, CYBB, MSR1, H2-AB1, H2-EB1, 5430435G22RIK, CTSL, CD14, CYBA, NCF2, H2-BL, H2-GS10, ITGA5, TLR2, DYNC1I1, FCGR1, CTSS, TCIRG1, FCGR2B, CD36, FCGR4, MARCO	1.47818e-07	4.50844e-06
Glutamatergic synapse	PLCB4, SLC1A6, GRM5, GNGT2, GRM3, ADCY1, GRIN3B, KCNJ3, GRM4, GRIN1, GRIN2C, GRIN2D, GRIA2, PLCB2, GRIN2A, PLA2G4E, GNG13, GRIA4, GRIA3, SLC17A6, SLC1A2, GRM1, GLS2, SHANK1, GRM8	1.67988e-07	4.65786e-06
Synaptic vesicle cycle	SNAP25, SLC1A6, NSF, UNC13A, SLC6A5, UNC13C, SLC6A7, DNM1, RAB3A, SYT1, STX1B, SLC32A1, SLC17A6, CPLX2, STXBP1, SLC1A2, RIMS1, SLC6A11, TCIRG1, CPLX1	1.83563e-07	4.66556e-06
Rheumatoid arthritis	ACP5, H2-DMB1, IL1B, H2-AA, CCL3, ITGAL, TNFSF13, ITGB2, CCL5, TLR4, TNF, H2-AB1, H2-EB1, TGFB1, CTSL, ICAM1, FOS, TLR2, IL1A, TCIRG1, CXCL1	3.49947e-07	8.21031e-06
GABAergic synapse	GABRA3, NSF, GAD2, GNGT2, GABRQ, ADCY1, GABRG1, GABRB3, KCNJ6, GABBR2, GABRA1, GABRA5, SLC32A1, GNG13, GABRG2, GLS2, SLC6A11, GABRB2, GABRR2, GABRD, SLC12A5	5.26916e-07	1.14792e-05
Retrograde endocannabinoid signaling	GABRA3, PLCB4, GRM5, GNGT2, GABRQ, KCNJ9, ADCY1, GABRG1, GABRB3, KCNJ3, KCNJ6, GABRA1, GABRA5, GRIA2, PLCB2, MAPK10, SLC32A1, GNG13, GRIA4, GRIA3, GABRG2, SLC17A6, GRM1, RIMS1, GABRB2, GABRR2, GABRD	1.01677e-06	2.06743e-05
B cell receptor signaling pathway	LILRB3, CD72, LILRB4, PIK3AP1, BTK, SYKB, LYN, PLCG2, RAC2, CD22, VAV1, FOS, INPP5D, IFITM1, BLNK, FCGR2B, CARD11, PTPN6	3.94499e-06	7.52014e-05
Cholinergic synapse	CHRM2, PIK3R5, PLCB4, KCNQ2, CHRM3, CHRM5, GNGT2, ADCY1, CHRNA7, PIK3CG, KCNJ3, KCNQ3, KCNJ6, PLCB2, GNG13, KCNJ14, CHRNA4, CAMK2B, FOS, CHAT, CAMK4, SLC5A7	7.47025e-06	0.000134025
Pertussis	PYCARD, NLRP3, IL1B, ITGB2, ITGAM, TLR4, CASP1, TNF, MYD88, CD14, MAPK10, TICAM2, ITGA5, FOS, IL1A, IRF8, SERPING1	1.64746e-05	0.000279154
Lipid and atherosclerosis	TLR6, PYCARD, PLCB4, TNFRSF1A, NLRP3, NCF1, IL1B, CCL3, LBP, NCF4, CCL5, TLR4, CYBB, LYN, CASP1, TNF, CASP8, MYD88, CD14, PLCB2, CYBA, MAPK10, NCF2, ICAM1, TICAM2, VAV1, CAMK2B, FOS, TLR2, IKBKE, CD36, CXCL1	2.04824e-05	0.000297483
Toll-like receptor signaling pathway	TLR6, IL1B, CCL3, LBP, CCL5, TLR4, TNF, TLR1, SPP1, CASP8, TLR7, MYD88, CD14, MAPK10, TICAM2, FOS, TLR2, IRF5, IKBKE	2.03566e-05	0.000297483
Hematopoietic cell lineage	CD44, H2-DMB1, IL1B, H2-AA, ITGAM, IL3RA, TNF, H2-AB1, H2-EB1, ANPEP, CD14, IL4RA, CSF3R, CD22, ITGA5, IL1A, FCGR1, CD37, CD36	2.03566e-05	0.000297483
Morphine addiction	GABRA3, GNGT2, GABRQ, KCNJ9, ADCY1, GABRG1, GABRB3, KCNJ3, KCNJ6, GABBR2, GABRA1, GABRA5, SLC32A1, GNG13, GABRG2, GABRB2, GABRR2, GABRD	4.538e-05	0.000629132
Inflammatory bowel disease	H2-DMB1, IL1B, H2-AA, IL21R, STAT6, TLR4, TNF, H2-AB1, H2-EB1, TGFB1, IL4RA, TLR2, IL1A, IL2RG	7.01975e-05	0.00093088
Chagas disease	TLR6, PLCB4, TNFRSF1A, IL1B, CCL3, ADCY1, KNG2, KNG1, CCL5, TLR4, TNF, CASP8, MYD88, TGFB1, PLCB2, GNA15, MAPK10, FOS, TLR2	7.67479e-05	0.000975338
Serotonergic synapse	HTR2B, PLCB4, ALOX5, GNGT2, HTR5A, KCNJ9, HTR6, GABRB3, KCNJ3, HTR7, CYP4X1, HTR2C, KCNJ6, ALOX8, HTR1A, PLCB2, KCNN2, PLA2G4E, GNG13, KCND2, HTR1B, GABRB2	9.38889e-05	0.00114544
Fc epsilon RI signaling pathway	ALOX5, BTK, SYKB, LYN, TNF, PLCG2, ALOX5AP, MAPK10, LCP2, RAC2, PLA2G4E, VAV1, INPP5D, FCER1G	0.000144153	0.00169103
Apoptosis	TNFRSF1A, BIRC3, BCL2A1D, BCL2A1B, IL3RA, CTSD, CTSH, NGF, BIRC5, BCL2A1A, TNF, CASP8, CTSZ, CTSL, MAPK10, PARP3, CTSC, CTSB, FOS, CTSS, CSF2RB, CSF2RB2	0.000165486	0.00186938
Long-term depression	GUCY1A2, NOS1, GSBS, PLCB4, CRH, LYN, GRIA2, PLCB2, PLA2G4E, IGF1, GRIA3, GRM1, GUCY1A3	0.000197762	0.00207991
Legionellosis	PYCARD, IL1B, ITGB2, ITGAM, TLR4, CASP1, TNF, CASP8, MYD88, CD14, NFKB2, TLR2, CXCL1	0.000197762	0.00207991
C-type lectin receptor signaling pathway	PYCARD, BCL3, NLRP3, CLEC4N, IL1B, RRAS2, CLEC7A, SYKB, CASP1, TNF, PLCG2, CASP8, MAPK10, NFKB2, EGR2, IKBKE, FCER1G, CLEC4D, LSP1	0.000242727	0.0023964
Insulin secretion	SNAP25, ATP1B1, PLCB4, CHRM3, ADCY1, RAB3A, RYR2, ABCC8, PLCB2, KCNN2, KCNJ11, CAMK2B, KCNN4, PCLO, GLP1R, ATP1A3	0.000251425	0.0023964
Salivary secretion	GUCY1A2, NOS1, ATP1B1, PLCB4, CHRM3, ADCY1, ATP2B2, LYZ1, PLCB2, LYZ2, KCNN4, ATP2B3, RYR3, GUCY1A3, BST1, ATP1A3	0.000251425	0.0023964
Malaria	IL1B, ITGAL, ITGB2, TLR4, BETA-S, TNF, MYD88, TGFB1, SDC1, ICAM1, TLR2, CD36	0.000323023	0.00287731
GnRH secretion	PLCB4, KCNJ9, CACNA1I, KCNJ3, KCNJ6, GABBR2, SPP1, PLCB2, KCNN2, KCNJ11, KCNN4, TRPC5, CACNA1G	0.000330183	0.00287731
Salmonella infection	TLR6, CASP4, RHOH, PYCARD, TUBB6, TNFRSF1A, NLRP3, BIRC3, IL1B, ARPC1B, RIPK3, RAB9B, KLC2, PIK3CG, ANXA2, TLR4, CASP1, CYTH4, TNF, CASP8, 5430435G22RIK, MYD88, CD14, S100A10, MAPK10, NCKAP1L, FOS, TLR2, DYNC1I1, PTPRC, KIF5A, MYC, MLKL	0.000312207	0.00287731
Lysosome	DNASE2A, ACP5, HEXA, CD68, LAPTM5, SLC11A1, GUSB, CTSD, CTSH, NAPSA, GALNS, CTSZ, CTSL, CTSC, CTSB, CTSS, TCIRG1, NAGLU, LIPA, HEXB, CTSE	0.000361967	0.00306667
Toxoplasmosis	PIK3R5, ALOX5, H2-DMB1, TNFRSF1A, BIRC3, H2-AA, PIK3CG, IL10RB, TLR4, TNF, H2-AB1, H2-EB1, CASP8, MYD88, TGFB1, MAPK10, TLR2, BIRC7	0.000551517	0.00454629
Phospholipase D signaling pathway	PIK3R5, PLCB4, DGKB, DGKG, GRM5, GRM3, ADCY1, DGKK, AGPAT2, DNM1, PIK3CG, RRAS2, GRM4, SYKB, CYTH4, PLCG2, PLCB2, PLA2G4E, PDGFD, GRM1, FCER1G, GRM8	0.000617405	0.00495549
Epstein-Barr virus infection	CD44, CDKN1A, H2-DMB1, VIM, H2-AA, RUNX3, ITGAL, ENTPD3, TNFAIP3, BTK, SYKB, LYN, TNF, PLCG2, H2-AB1, H2-EB1, CASP8, MYD88, MAPK10, ICAM1, H2-BL, NFKB2, H2-GS10, TLR2, IKBKE, CCNA2, OAS1A, BLNK, MYC	0.000638234	0.00499132
African trypanosomiasis	PLCB4, IL1B, KNG2, KNG1, BETA-S, TNF, MYD88, PLCB2, ICAM1	0.000778607	0.00579207
TNF signaling pathway	TNFRSF1A, BCL3, BIRC3, IL1B, RIPK3, CEBPB, TNFRSF1B, TNFAIP3, CCL5, SOCS3, JUNB, TNF, CASP8, MAPK10, ICAM1, FOS, MLKL, CXCL1	0.000766821	0.00579207
Oxytocin signaling pathway	GUCY1A2, CDKN1A, PIK3R5, PLCB4, CACNG2, KCNJ9, ADCY1, CAMK1G, PIK3CG, KCNJ3, KCNJ6, RYR2, PLCB2, PLA2G4E, KCNJ14, CAMK2B, FOS, CACNA2D2, RYR3, GUCY1A3, CACNA2D3, CAMK4	0.000888874	0.00645492
Cell cycle	CDKN1A, CDKN2C, CCNB1, CDC20, CDK1, CDKN2A, MCM3, ESPL1, CCNB2, CDC25C, TGFB1, BUB1, MCM5, CDC6, MCM6, PLK1, CCNA2, ORC1, MYC	0.000996381	0.00690673
Proteoglycans in cancer	CD44, CDKN1A, IQGAP1, EZR, ANK1, ERBB4, PLAU, HBEGF, RRAS2, TLR4, TNF, PLCG2, TGFB1, CTSL, IGF1, HPSE, SDC1, VAV1, CAMK2B, ITGA5, TLR2, PLAUR, FZD9, HCLS1, MSN, MYC, PTPN6	0.000982956	0.00690673
Chemokine signaling pathway	PF4, PIK3R5, PLCB4, NCF1, CCL3, CCL6, GNGT2, CCL9, DOCK2, ADCY1, WAS, PIK3CG, CCL5, LYN, PLCG2, PLCB2, RAC2, CXCL16, CCL8, GNG13, VAV1, FGR, HCK, CXCR4, CXCL1	0.00151466	0.00982915
NOD-like receptor signaling pathway	CASP4, PYCARD, PLCB4, TMEM173, NLRP3, BIRC3, IL1B, ANTXR2, RIPK3, TNFAIP3, CCL5, TLR4, CYBB, CASP1, TNF, IFI204, CASP8, MYD88, PLCB2, CYBA, MAPK10, CTSB, IKBKE, OAS1A, CXCL1	0.00151466	0.00982915
Type II diabetes mellitus	HK3, MAFA, SOCS3, TNF, CACNA1E, ABCC8, MAPK10, KCNJ11, HK2, CACNA1G	0.00146738	0.00982915
Fc gamma R-mediated phagocytosis	NCF1, ARPC1B, WAS, SYKB, LYN, PLCG2, RAC2, PLA2G4E, VAV1, INPP5D, FCGR1, PTPRC, FCGR2B, FCGR4, HCK	0.00161844	0.0102839
Natural killer cell mediated cytotoxicity	SH3BP2, ITGAL, ITGB2, CD48, SYKB, RAET1D, TNF, PLCG2, TYROBP, LCP2, RAC2, ICAM1, VAV1, FCER1G, CD244, PTPN6, FCGR4	0.00165964	0.0103304
Human T-cell leukemia virus 1 infection	ZFP36, CDKN1A, CDKN2C, H2-DMB1, TNFRSF1A, H2-AA, CDC20, ITGAL, CDKN2A, ITGB2, ADCY1, ESPL1, CCNB2, TNF, TSPO, H2-AB1, H2-EB1, TGFB1, LTBR, MAPK10, ICAM1, H2-BL, NFKB2, H2-GS10, EGR2, FOS, CCNA2, IL2RG, SFPI1, MYC	0.00172819	0.010542
Long-term potentiation	PLCB4, GRM5, ADCY1, GRIN1, GRIN2C, GRIN2D, GRIA2, PLCB2, GRIN2A, CAMK2B, GRM1, CAMK4	0.00204935	0.0122559
Gap junction	HTR2B, GUCY1A2, PLCB4, TUBB6, GRM5, CDK1, ADCY1, HTR2C, PLCB2, GJD2, PDGFD, DRD2, GRM1, GUCY1A3	0.0023222	0.0136206
Glycosaminoglycan degradation	HEXA, GUSB, GALNS, HPSE, NAGLU, HEXB	0.00246041	0.0141364
Dopaminergic synapse	PLCB4, GNGT2, KCNJ9, SCN1A, KCNJ3, KCNJ6, GRIA2, PLCB2, GRIN2A, MAPK10, GNG13, GRIA4, CAMK2B, GRIA3, DRD2, FOS, DRD5, KIF5A, PPP1R1B	0.00250284	0.0141364
Amphetamine addiction	GRIN3B, GRIN1, GRIN2C, GRIN2D, GRIA2, GRIN2A, GRIA4, CAMK2B, GRIA3, FOS, CAMK4, PPP1R1B	0.00265198	0.0147064
Leukocyte transendothelial migration	RHOH, NCF1, ITGAL, EZR, ITGB2, ITGAM, NCF4, CYBB, PLCG2, CYBA, NCF2, RAC2, ICAM1, VAV1, CLDN10, MSN, CXCR4	0.00294901	0.0160616
Acute myeloid leukemia	RUNX1, BCL2A1D, ITGAM, BCL2A1B, CEBPA, EIF4EBP1, BCL2A1A, CD14, CCNA2, FCGR1, SFPI1, MYC	0.00300326	0.0160701
Necroptosis	PYCARD, TNFRSF1A, NLRP3, BIRC3, IL1B, RIPK3, HIST1H2AG, FTL1, TNFAIP3, STAT6, TLR4, CYBB, CASP1, TNF, CASP8, MAPK10, PLA2G4E, TICAM2, CAMK2B, IL1A, MLKL	0.00360774	0.0189718
MAPK signaling pathway	TNFRSF1A, IL1B, FGF9, MAPK8IP2, CACNG2, DUSP5, ERBB4, CACNA1I, RRAS2, EFNA3, NGF, FGF10, TNF, CACNA1E, MYD88, TGFB1, ANGPT4, CD14, MAPK10, RAC2, PLA2G4E, MAPKAPK3, IGF1, RASGRF1, NFKB2, PTPN7, PDGFD, FOS, IL1A, CACNA2D2, CACNA2D3, CACNA1G, MYC	0.00430431	0.0219274
Adrenergic signaling in cardiomyocytes	ATP1B1, PIK3R5, PLCB4, CACNG2, SCN4B, ADCY1, PIK3CG, ATP2B2, SLC8A1, RYR2, MYH7, PLCB2, ATP2A2, AGTR2, CAMK2B, ATP2B3, TPM4, CACNA2D2, CACNA2D3, ATP1A3	0.00432121	0.0219274
Progesterone-mediated oocyte maturation	CPEB3, CCNB1, CDK1, PGR, ADCY1, CCNB2, CDC25C, BUB1, MAPK10, IGF1, PLK1, KIF22, CCNA2, AURKA	0.00438548	0.0219274
Cardiac muscle contraction	ATP1B1, CACNG2, SLC9A7, SLC8A1, RYR2, MYH7, COX8B, ATP2A2, TPM4, CACNA2D2, COX7B2, CACNA2D3, ATP1A3	0.00462436	0.0227488
Viral protein interaction with cytokine and cytokine receptor	PF4, TNFRSF1A, CCL3, CCL6, CCL9, TNFRSF1B, IL10RB, CCL5, TNF, LTBR, CCL8, IL2RG, CXCR4, CXCL1	0.00484208	0.023299
Type I diabetes mellitus	H2-DMB1, IL1B, H2-AA, GAD2, PTPRN2, TNF, H2-AB1, H2-EB1, H2-BL, H2-GS10, IL1A	0.00488898	0.023299
Cocaine addiction	GRM3, GRIN3B, GRIN1, GRIN2C, GRIN2D, GRIA2, GRIN2A, DRD2, PPP1R1B	0.0052846	0.024797
Taste transduction	GABRA3, HCN4, PLCB4, CHRM3, GABBR2, GRM4, GABRA1, GABRA5, HTR1A, PLCB2, GNG13, GRM1, HTR1B	0.00568531	0.026273
Asthma	H2-DMB1, H2-AA, TNF, H2-AB1, H2-EB1, FCER1G	0.0063255	0.0286164
Cell adhesion molecules	NTNG1, H2-DMB1, H2-AA, CNTN1, ITGAL, ITGB2, NEGR1, ITGAM, H2-AB1, H2-EB1, CNTNAP1, CD22, SDC1, ICAM1, H2-BL, H2-GS10, NRXN1, CLDN10, PTPRC, CNTNAP2, PVR	0.00638004	0.0286164
Amoebiasis	PLCB4, IL1B, ITGB2, ADCY1, ITGAM, TLR4, TNF, 5430435G22RIK, TGFB1, CD14, PLCB2, GNA15, ARG1, TLR2, CXCL1	0.00708679	0.0313257
Neutrophil extracellular trap formation	CASP4, PLCB4, NCF1, ITGAL, ITGB2, ITGAM, HIST1H2AG, NCF4, CLEC7A, SYKB, TLR4, CYBB, CASP1, PLCG2, TLR7, PLCB2, CYBA, NCF2, RAC2, C5AR1, TLR2, FCGR1, FCGR4	0.00742821	0.0323658
Glycosphingolipid biosynthesis - lacto and neolacto series	FUT9, GGTA1, B4GALT1, B3GALT2, B3GNT5, ST8SIA1	0.00774883	0.0332872
Cytokine-cytokine receptor interaction	PF4, TNFRSF1A, IL1B, CCL3, CCL6, OSMR, TNFSF13, CCL9, TNFRSF1B, IL21R, IL3RA, PRLR, NGF, IL10RB, CCL5, TNF, TNFSF9, TGFB1, LTBR, IL4RA, CSF3R, CXCL16, CCL8, OSM, IL1A, IL2RG, CSF2RB, TNFRSF12A, CXCR4, CXCL1, CSF2RB2	0.00828743	0.0351065
Intestinal immune network for IgA production	H2-DMB1, H2-AA, TNFSF13, H2-AB1, H2-EB1, TGFB1, LTBR, CXCR4	0.0087802	0.0366844
Oocyte meiosis	CPEB3, CCNB1, CDC20, CDK1, PGR, ADCY1, ESPL1, CCNB2, CDC25C, BUB1, IGF1, CAMK2B, PLK1, AR, AURKA, SGOL1	0.0096404	0.0397341
Aldosterone synthesis and secretion	ATP1B1, PLCB4, ADCY1, CAMK1G, CACNA1I, ATP2B2, PLCB2, CAMK2B, ATP2B3, KCNK9, MC2R, CAMK4, CACNA1G, ATP1A3	0.0109177	0.0443987
Viral myocarditis	H2-DMB1, H2-AA, ITGAL, ITGB2, H2-AB1, H2-EB1, CASP8, MYH7, RAC2, ICAM1, H2-BL, H2-GS10	0.0119943	0.0472451
Influenza A	PYCARD, H2-DMB1, TNFRSF1A, NLRP3, IL1B, H2-AA, CCL5, SOCS3, TLR4, CASP1, TNF, H2-AB1, H2-EB1, CASP8, TLR7, MYD88, ICAM1, IKBKE, IL1A, OAS1A	0.0120824	0.0472451
Platelet activation	GUCY1A2, PIK3R5, PLCB4, ADCY1, PIK3CG, BTK, SYKB, LYN, PLCG2, PLCB2, LCP2, PLA2G4E, FCER1G, TBXAS1, GUCY1A3, FERMT3	0.0120761	0.0472451
HIF-1 signaling pathway	CDKN1A, HK3, HMOX1, TLR4, CYBB, EIF4EBP1, PLCG2, ANGPT4, LDHA, LTBR, IGF1, CAMK2B, HK2, TIMP1, ALDOB	0.012506	0.0482828
Dilated cardiomyopathy	CACNG2, ADCY1, SLC8A1, RYR2, TNF, MYH7, TGFB1, IGF1, ATP2A2, ITGA5, TPM4, CACNA2D2, CACNA2D3	0.0130797	0.0498664
Antigen processing and presentation	H2-DMB1, H2-AA, IFI30, TNF, H2-AB1, H2-EB1, CD74, CTSL, H2-BL, CTSB, H2-GS10, CTSS	0.0143629	0.0540825
Transcriptional misregulation in cancer	CDKN1A, CDKN2C, SPINT1, BIRC3, PAX8, RUNX1, CEBPB, BCL2A1D, ITGAM, BCL2A1B, PLAU, BAIAP3, CEBPA, BCL2A1A, NUPR1, CD14, IGF1, GRIA3, CCNA2, FCGR1, HOXA10, SFPI1, MYC	0.0165484	0.0615521
Measles	IL1B, RAB9B, TNFAIP3, TLR4, CASP8, TLR7, MYD88, MAPK10, FOS, TLR2, IKBKE, IL1A, IL2RG, CD46, MSN, OAS1A, FCGR2B	0.017392	0.0639104
Graft-versus-host disease	H2-DMB1, IL1B, H2-AA, TNF, H2-AB1, H2-EB1, H2-BL, H2-GS10, IL1A	0.0180909	0.065687
Regulation of actin cytoskeleton	CHRM2, IQGAP1, ARPC1B, FGF9, ITGAL, CHRM3, CHRM5, ITGAX, EZR, ITGB2, ITGAM, RRAS2, KNG2, KNG1, IQGAP3, FGF10, RAC2, PAK7, NCKAP1L, VAV1, PDGFD, ITGA5, MSN, CXCR4	0.0188718	0.0677164
Staphylococcus aureus infection	H2-DMB1, H2-AA, ITGAL, C3AR1, ITGB2, ITGAM, FCGR3, H2-AB1, H2-EB1, C5AR1, ICAM1, FCGR1, FCGR2B, FCGR4	0.0202752	0.0719064
Apoptosis - multiple species	TNFRSF1A, BIRC3, BIRC5, CASP8, MAPK10, BIRC7	0.0213985	0.0750177
Glycosphingolipid biosynthesis - globo and isoglobo series	FUT9, HEXA, ST8SIA1, HEXB	0.021709	0.0752414
Hypertrophic cardiomyopathy	CACNG2, SLC8A1, RYR2, TNF, MYH7, TGFB1, IGF1, ATP2A2, ITGA5, TPM4, CACNA2D2, CACNA2D3	0.0236184	0.0806841
Yersinia infection	PYCARD, NLRP3, IL1B, ARPC1B, WAS, TLR4, FYB, CASP1, TNF, MYD88, MAPK10, LCP2, RAC2, VAV1, ITGA5, FOS	0.0238084	0.0806841
Endocrine and other factor-regulated calcium reabsorption	ATP1B1, PLCB4, CALB1, DNM1, ATP2B2, SLC8A1, PLCB2, ATP2B3, ATP1A3	0.0245074	0.0821403
Sphingolipid signaling pathway	PLCB4, SGPP2, TNFRSF1A, ASAH2, CTSD, KNG2, KNG1, TNF, S1PR2, PLCB2, MAPK10, RAC2, S1PR3, FCER1G, OPRD1	0.025287	0.0838319
Nitrogen metabolism	CAR12, CAR7, CAR9, CAR3	0.0268625	0.0880976
Complement and coagulation cascades	F7, C3AR1, ITGAX, ITGB2, ITGAM, PLAU, KNG2, KNG1, C5AR1, PLAUR, CD46, SERPING1	0.0275103	0.0892621
cGMP-PKG signaling pathway	GUCY1A2, ATP1B1, PIK3R5, PLCB4, ADCY1, PIK3CG, ATP2B2, ADRA2C, KNG2, KNG1, SLC8A1, MYH7, NPPC, PLCB2, ATP2A2, ATP2B3, GUCY1A3, OPRD1, ATP1A3	0.0305004	0.0961046
Th17 cell differentiation	H2-DMB1, IL1B, H2-AA, RUNX1, IL21R, STAT6, H2-AB1, H2-EB1, TGFB1, MAPK10, IL4RA, FOS, IL2RG	0.0302592	0.0961046
Inflammatory mediator regulation of TRP channels	HTR2B, PLCB4, IL1B, P2RY2, ADCY1, KNG2, NGF, HTR2C, KNG1, PLCG2, PLCB2, MAPK10, PLA2G4E, IGF1, CAMK2B	0.0305644	0.0961046
Gastric acid secretion	ATP1B1, PLCB4, KCNK10, CHRM3, EZR, ADCY1, SSTR2, PLCB2, CAMK2B, ATP1A3	0.0345422	0.107504
Kaposi sarcoma-associated herpesvirus infection	ZFP36, CDKN1A, PIK3R5, CD200R1, TNFRSF1A, GNGT2, PIK3CG, SYKB, LYN, PLCG2, CASP8, MAPK10, GNG13, ICAM1, H2-BL, H2-GS10, FOS, IKBKE, CD200R4, MYC, HCK, CXCL1	0.0407271	0.125472
Neomycin, kanamycin and gentamicin biosynthesis	HK3, HK2	0.0421452	0.128543
Human immunodeficiency virus 1 infection	BST2, TMEM173, TNFRSF1A, CCNB1, CDK1, GNGT2, TNFRSF1B, CCNB2, TLR4, TNF, CDC25C, PLCG2, CASP8, MYD88, MAPK10, RAC2, PAK7, GNG13, H2-BL, H2-GS10, FOS, TLR2, CXCR4	0.0483824	0.146105
Apelin signaling pathway	NOS1, PPARGC1A, PIK3R5, PLCB4, GNGT2, ADCY1, PIK3CG, RRAS2, SLC8A1, RYR2, SPP1, PLCB2, GNG13, RYR3, CAMK4	0.0512074	0.15312
Cholesterol metabolism	LPL, APOC2, TSPO, SOAT2, LIPA, CD36, ANGPTL4	0.0518233	0.153457
Pancreatic secretion	ATP1B1, PLCB4, CHRM3, ADCY1, SLC4A4, ATP2B2, RYR2, CLCA1, PLCB2, ATP2A2, ATP2B3, BST1, ATP1A3	0.0534059	0.156623
D-Amino acid metabolism	DAO, GLS2	0.0603412	0.175277
p53 signaling pathway	CDKN1A, CCNB1, CDK1, CDKN2A, CCNB2, CASP8, IGF1, RRM2, GTSE1	0.0615709	0.177161
Proximal tubule bicarbonate reclamation	ATP1B1, SLC4A4, GLS2, ATP1A3	0.062785	0.178967
ErbB signaling pathway	CDKN1A, ERBB4, HBEGF, EIF4EBP1, NRG3, PLCG2, MAPK10, PAK7, CAMK2B, MYC	0.0662732	0.185443
Spinocerebellar ataxia	PLCB4, SLC1A6, GRIN3B, GRIN1, GRIN2C, GRIN2D, GRIA2, PLCB2, GRIN2A, MAPK10, ATP2A2, GRIA3, KCNC3, FGF14, GRM1	0.066132	0.185443
Rap1 signaling pathway	PLCB4, FGF9, ITGAL, ITGB2, ADCY1, ITGAM, EFNA3, NGF, RGS14, FYB, GRIN1, FGF10, ANGPT4, PLCB2, GRIN2A, LCP2, RAC2, IGF1, VAV1, PDGFD, DRD2	0.0698465	0.193665
Protein digestion and absorption	ATP1B1, COL19A1, SLC16A10, SLC8A1, SLC36A2, SLC1A5, KCNN4, COL20A1, COL18A1, COL25A1, SLC7A7, ATP1A3	0.0723864	0.1989
Choline metabolism in cancer	DGKB, DGKG, DGKK, WAS, EIF4EBP1, MAPK10, RAC2, PLA2G4E, PDGFD, FOS, SLC5A7	0.0784282	0.213577
Mineral absorption	ATP1B1, HMOX1, FTL1, ATP2B2, SLC8A1, ATP2B3, ATP1A3	0.0796149	0.21483
Hepatitis B	CDKN1A, STAT6, BIRC5, TLR4, TNF, CASP8, MYD88, TGFB1, MAPK10, TICAM2, EGR2, FOS, TLR2, IKBKE, CCNA2, MYC	0.0802971	0.21483
Glycosaminoglycan biosynthesis - heparan sulfate / heparin	NDST4, HS6ST3, EXTL1, HS6ST2	0.0818373	0.215463
Glycosphingolipid biosynthesis - ganglio series	HEXA, ST8SIA1, HEXB	0.0819465	0.215463
Th1 and Th2 cell differentiation	H2-DMB1, H2-AA, RUNX3, STAT6, H2-AB1, H2-EB1, MAPK10, IL4RA, FOS, IL2RG	0.0849357	0.221414
Fluid shear stress and atherosclerosis	TNFRSF1A, NCF1, IL1B, HMOX1, TNF, CTSL, NPPC, CYBA, MAPK10, NCF2, RAC2, SDC1, ICAM1, FOS, IL1A	0.0875749	0.224457
Alcoholic liver disease	PPARGC1A, TNFRSF1A, IL1B, LBP, C3AR1, TLR4, TNF, CASP8, MYD88, CD14, MAPK10, C5AR1, IKBKE, CXCL1	0.0872153	0.224457
Cytosolic DNA-sensing pathway	PYCARD, TMEM173, IL1B, RIPK3, CCL5, CASP1, IKBKE	0.0997447	0.251423
JAK-STAT signaling pathway	CDKN1A, OSMR, IL21R, IL3RA, STAT6, PRLR, IL10RB, SOCS3, IL4RA, CSF3R, OSM, IL2RG, CSF2RB, MYC, PTPN6, CSF2RB2	0.0992823	0.251423
Primary immunodeficiency	BTK, ADA, IL2RG, PTPRC, BLNK	0.10241	0.256026
Allograft rejection	H2-DMB1, H2-AA, TNF, H2-AB1, H2-EB1, H2-BL, H2-GS10	0.10702	0.265375
Growth hormone synthesis, secretion and action	GHSR, PLCB4, ADCY1, SSTR3, SSTR2, SOCS3, JUNB, PLCG2, PLCB2, MAPK10, IGF1, FOS	0.109068	0.268272
Carbohydrate digestion and absorption	ATP1B1, HK3, PLCB4, PLCB2, HK2, ATP1A3	0.114794	0.280098
Prion disease	TUBB6, NCF1, IL1B, KLC2, NCF4, GRIN3B, CCL5, CYBB, GRIN1, RYR2, TNF, GRIN2C, COX8B, GRIN2D, GRIN2A, CYBA, MAPK10, NCF2, RAC2, IL1A, RYR3, COX7B2, KIF5A	0.117784	0.285113
Adipocytokine signaling pathway	PPARGC1A, TNFRSF1A, TNFRSF1B, ACSL3, SOCS3, TNF, MAPK10, CD36	0.119731	0.287544
Alanine, aspartate and glutamate metabolism	RIMKLA, NAT8L, GAD2, ALDH5A1, GLS2	0.122025	0.290762
Ras signaling pathway	RASAL3, KSR2, FGF9, GNGT2, HTR7, RRAS2, EFNA3, NGF, GRIN1, FGF10, PLCG2, ANGPT4, GRIN2A, MAPK10, RAC2, PLA2G4E, IGF1, RASGRF1, PAK7, GNG13, PDGFD	0.130786	0.309222
Glycerophospholipid metabolism	DGKB, DGKG, DGKK, AGPAT2, AGXT2L1, PLA2G4E, PHOSPHO1, CHAT, PLD4, CDS1	0.137449	0.322477
Glycerolipid metabolism	DGKB, DGKG, DGKK, AGPAT2, LPL, AKR1B8, MOGAT1	0.138833	0.323236
Antifolate resistance	ABCC3, IL1B, TNF, FOLR2	0.139943	0.323353
Amino sugar and nucleotide sugar metabolism	HK3, HEXA, NPL, RENBP, HK2, HEXB	0.142101	0.325872
Various types of N-glycan biosynthesis	HEXA, B4GALT1, MGAT4C, CHST9, HEXB	0.143241	0.326034
Pathways in cancer	DCC, CDKN1A, PLCB4, BIRC3, FGF9, CDKN2A, GNGT2, PAX8, HES5, RUNX1, HMOX1, ADCY1, CKS1B, IL3RA, STAT6, KNG2, KNG1, CEBPA, BIRC5, FGF10, PLCG2, CASP8, TGFB1, HHIP, PLCB2, MAPK10, IL4RA, RAC2, CSF3R, IGF1, GNG13, NFKB2, CAMK2B, FOS, CCNA2, IL2RG, FZD9, SFPI1, AR, CSF2RB, BIRC7, MYC, CXCR4, CSF2RB2	0.145123	0.327869
Arginine biosynthesis	NOS1, ARG1, GLS2	0.159506	0.357716
AGE-RAGE signaling pathway in diabetic complications	PLCB4, IL1B, CYBB, TNF, PLCG2, TGFB1, PLCB2, MAPK10, ICAM1, IL1A	0.16526	0.367915
Galactose metabolism	HK3, B4GALT1, AKR1B8, HK2	0.180822	0.399643
IL-17 signaling pathway	IL1B, CEBPB, TNFAIP3, TNF, CASP8, MAPK10, FOS, IKBKE, CXCL1	0.182376	0.400178
Pathways of neurodegeneration - multiple diseases	NEFL, NOS1, PLCB4, TUBB6, GPX8, TNFRSF1A, IL1B, GRM5, NEFH, CHRM3, CHRM5, KLC2, CHRNA7, TNFRSF1B, CYBB, GRIN1, RYR2, TNF, CASP8, GRIN2C, COX8B, GRIN2D, GRIA2, PLCB2, GRIN2A, MAPK10, ATP2A2, GRIA4, CAMK2B, GRIA3, IL1A, GRM1, RYR3, COX7B2, FZD9, UBE2L6, KIF5A	0.18929	0.410593
Human cytomegalovirus infection	CDKN1A, PLCB4, TMEM173, TNFRSF1A, IL1B, CCL3, CDKN2A, GNGT2, ADCY1, IL10RB, CCL5, EIF4EBP1, TNF, CASP8, PLCB2, RAC2, GNG13, H2-BL, H2-GS10, MYC, CXCR4	0.189815	0.410593
Endocrine resistance	CDKN1A, CDKN2C, BIK, CDKN2A, ADCY1, HBEGF, MAPK10, IGF1, FOS	0.19899	0.427408
PI3K-Akt signaling pathway	CDKN1A, CHRM2, PIK3R5, FGF9, OSMR, GNGT2, ERBB4, PIK3AP1, IL3RA, PRLR, PIK3CG, EFNA3, NGF, SYKB, TLR4, EIF4EBP1, FGF10, SPP1, ANGPT4, IL4RA, CSF3R, IGF1, GNG13, PDGFD, ITGA5, TLR2, OSM, IL2RG, MYC	0.200954	0.428608
Central carbon metabolism in cancer	HK3, SLC16A3, LDHA, SLC1A5, HK2, GLS2, MYC	0.2039	0.431872
Diabetic cardiomyopathy	PLCB4, NCF1, NCF4, CTSD, CYBB, RYR2, COX8B, TGFB1, PLCB2, CYBA, MAPK10, NCF2, RAC2, ATP2A2, CAMK2B, COX7B2, CD36	0.206645	0.434668
Estrogen signaling pathway	PLCB4, PGR, KCNJ9, ADCY1, CTSD, HBEGF, KCNJ3, KCNJ6, GABBR2, PLCB2, FOS, GRM1	0.223795	0.463845
Phosphatidylinositol signaling system	PLCB4, DGKB, DGKG, DGKK, PLCG2, PLCB2, INPP5D, ITPKA, CDS1	0.225037	0.463845
DNA replication	MCM3, POLE2, MCM5, MCM6	0.225079	0.463845
Coronavirus disease - COVID-19	TMEM173, TNFRSF1A, NLRP3, IL1B, C3AR1, HBEGF, SYKB, TLR4, CYBB, CASP1, TNF, PLCG2, TLR7, MYD88, MAPK10, C5AR1, FOS, TLR2, IKBKE, OAS1A	0.227654	0.466004
Glutathione metabolism	GPX8, GM11128, NAT8, ANPEP, RRM2, HPGDS, CML5	0.234833	0.477493
Fructose and mannose metabolism	HK3, AKR1B8, HK2, ALDOB	0.240413	0.485602
Thyroid hormone synthesis	ATP1B1, PLCB4, GPX8, PAX8, ADCY1, PLCB2, ATP1A3	0.256264	0.510852
Glioma	CDKN1A, CDKN2A, CAMK1G, PLCG2, IGF1, CAMK2B, CAMK4	0.256264	0.510852
ECM-receptor interaction	FRAS1, CD44, SV2B, SPP1, SV2C, SDC1, ITGA5, CD36	0.26978	0.529429
Colorectal cancer	DCC, CDKN1A, BIRC5, TGFB1, MAPK10, RAC2, FOS, MYC	0.26978	0.529429
Folate biosynthesis	MOCOS, GCH1, AKR1B8	0.27079	0.529429
T cell receptor signaling pathway	TNF, MAPK10, LCP2, PAK7, VAV1, FOS, PTPRC, CARD11, PTPN6	0.290168	0.553307
Relaxin signaling pathway	NOS1, PLCB4, GNGT2, ADCY1, RXFP1, TGFB1, PLCB2, GNA15, MAPK10, GNG13, FOS	0.288045	0.553307
Maturity onset diabetes of the young	MAFA, MNX1, NEUROD1	0.290259	0.553307
Arrhythmogenic right ventricular cardiomyopathy	CACNG2, SLC8A1, RYR2, ATP2A2, ITGA5, CACNA2D2, CACNA2D3	0.289399	0.553307
Ferroptosis	HMOX1, ACSL3, FTL1, CYBB	0.303701	0.575335
Butanoate metabolism	ACSM5, GAD2, ALDH5A1	0.309822	0.583308
Bladder cancer	CDKN1A, CDKN2A, HBEGF, MYC	0.319841	0.598476
Arginine and proline metabolism	NOS1, CKMT1, DAO, ARG1, AGMAT	0.323508	0.601647
Thyroid hormone signaling pathway	ATP1B1, PLCB4, SLC16A10, PLCG2, MYH7, SLCO1C1, PLCB2, ATP2A2, MYC, ATP1A3	0.326226	0.603023
Autoimmune thyroid disease	H2-DMB1, H2-AA, H2-AB1, H2-EB1, H2-BL, H2-GS10	0.336863	0.618935
Alzheimer disease	NOS1, PLCB4, TUBB6, TNFRSF1A, IL1B, GRM5, CHRM3, CHRM5, KLC2, CHRNA7, LPL, CYBB, GRIN1, TNF, CASP8, GRIN2C, COX8B, GRIN2D, PLCB2, GRIN2A, MAPK10, ATP2A2, SLC39A12, IL1A, RYR3, COX7B2, FZD9, KIF5A	0.34714	0.633998
Caffeine metabolism	XDH	0.351976	0.635766
Other types of O-glycan biosynthesis	GALNTL6, ST6GAL2, B4GALT1, GALNT13	0.352277	0.635766
Non-alcoholic fatty liver disease	TNFRSF1A, IL1B, CEBPA, SOCS3, TNF, CASP8, COX8B, TGFB1, MAPK10, FOS, IL1A, COX7B2	0.362076	0.642054
Other glycan degradation	HEXA, HEXB	0.36052	0.642054
Insulin resistance	PPARGC1A, TNFRSF1A, TRIB3, PPP1R3B, SOCS3, SLC27A2, TNF, MAPK10, CD36	0.359456	0.642054
Cellular senescence	CDKN1A, CCNB1, CDK1, CDKN2A, FOXM1, RRAS2, CCNB2, EIF4EBP1, TGFB1, H2-BL, H2-GS10, IL1A, CCNA2, MYC	0.367388	0.647707
Melanoma	CDKN1A, FGF9, CDKN2A, FGF10, IGF1, PDGFD	0.387694	0.664756
SNARE interactions in vesicular transport	VAMP1, STX11, STX1B	0.387956	0.664756
Mucin type O-glycan biosynthesis	GALNTL6, GALNT13, GCNT1	0.387956	0.664756
Inositol phosphate metabolism	PLCB4, PIK3CG, PLCG2, PLCB2, INPP5D, ITPKA	0.387694	0.664756
Cortisol synthesis and secretion	PLCB4, ADCY1, CACNA1I, PLCB2, MC2R, CACNA1G	0.387694	0.664756
Arachidonic acid metabolism	ALOX5, GPX8, CBR2, ALOX8, PLA2G4E, HPGDS, TBXAS1	0.393061	0.669741
Steroid biosynthesis	SOAT2, LIPA	0.41135	0.697009
PD-L1 expression and PD-1 checkpoint pathway in cancer	BATF, TLR4, MYD88, TICAM2, FOS, TLR2, PTPN6	0.416394	0.701658
Renin secretion	GUCY1A2, PLCB4, CLCA1, PLCB2, CTSB, GUCY1A3	0.425844	0.713397
PPAR signaling pathway	FABP4, PLIN2, ACSL3, LPL, SLC27A2, CD36, ANGPTL4	0.428038	0.713397
Riboflavin metabolism	ACP5	0.439265	0.722506
GnRH signaling pathway	PLCB4, ADCY1, HBEGF, PLCB2, MAPK10, PLA2G4E, CAMK2B	0.439655	0.722506
Purine metabolism	GUCY1A2, ADCY1, ENTPD3, 1190003J15RIK, ADA, GUCY2E, RRM2, XDH, GUCY1A3, APRT	0.44061	0.722506
Ovarian steroidogenesis	ALOX5, ADCY1, HSD17B2, PLA2G4E, IGF1	0.450432	0.734663
ABC transporters	ABCC3, ABCG3, ABCC12, ABCC8	0.464532	0.741792
RIG-I-like receptor signaling pathway	TMEM173, TNF, CASP8, MAPK10, IKBKE	0.464291	0.741792
Base excision repair	POLE2, NEIL3, PARP3	0.463793	0.741792
Cushing syndrome	CDKN1A, CDKN2C, PLCB4, CDKN2A, ADCY1, CRH, CACNA1I, PLCB2, CAMK2B, FZD9, MC2R, CACNA1G	0.457609	0.741792
Thyroid cancer	CDKN1A, PAX8, MYC	0.48213	0.764216
Mannose type O-glycan biosynthesis	FUT9, B4GALT1	0.483586	0.764216
Platinum drug resistance	CDKN1A, BIRC3, CDKN2A, BIRC5, CASP8, TOP2A	0.48847	0.767955
Axon guidance	DCC, NTNG1, EPHA5, FES, EFNA3, PLCG2, EPHA6, RAC2, PAK7, EPHA8, CAMK2B, TRPC5, CXCR4	0.497962	0.778316
Aldosterone-regulated sodium reabsorption	ATP1B1, IGF1, ATP1A3	0.500163	0.778316
Bile secretion	ATP1B1, ABCC3, ADCY1, SLC4A4, SLC22A8, KCNN2, ATP1A3	0.552396	0.855233
Adherens junction	IQGAP1, WAS, RAC2, SNAI1, PTPN6	0.557648	0.859003
Hippo signaling pathway - multiple species	RASSF6, TEAD2	0.570861	0.866233
Pyrimidine metabolism	UPP2, ENTPD3, TK1, RRM2	0.56914	0.866233
Alcoholism	GNGT2, CRH, HIST1H2AG, GRIN3B, GRIN1, GRIN2C, GRIN2D, GRIN2A, GNG13, DRD2, CAMKK1, CAMK4, PPP1R1B	0.570369	0.866233
Breast cancer	CDKN1A, FGF9, PGR, HES5, FGF10, IGF1, NFKB2, FOS, FZD9, MYC	0.57983	0.875486
VEGF signaling pathway	PLCG2, RAC2, PLA2G4E, MAPKAPK3	0.583146	0.876155
Systemic lupus erythematosus	H2-DMB1, H2-AA, HIST1H2AG, TNF, H2-AB1, H2-EB1, GRIN2A, FCGR1, FCGR4	0.587052	0.8777
Vasopressin-regulated water reabsorption	NSF, ARHGDIB, DYNC1I1	0.600967	0.894122
MicroRNAs in cancer	KIF23, CD44, CDKN1A, VIM, CDKN2A, EZR, HMOX1, PLAU, EFNA3, CDC25C, PLCG2, ITGA5, GLS2, CDCA5, MYC	0.61116	0.900502
Taurine and hypotaurine metabolism	GAD2	0.609512	0.900502
Pancreatic cancer	CDKN1A, CDKN2A, TGFB1, MAPK10, RAC2	0.619091	0.903459
Chronic myeloid leukemia	CDKN1A, CDKN2A, RUNX1, TGFB1, MYC	0.619091	0.903459
Parathyroid hormone synthesis, secretion and action	CDKN1A, PLCB4, ADCY1, HBEGF, PLCB2, FOS, MAFB	0.625097	0.907879
Glycosaminoglycan biosynthesis - keratan sulfate	B4GALT1	0.636783	0.920468
Ether lipid metabolism	ENPP2, PLA2G4E, PLD4	0.660282	0.949934
Pentose phosphate pathway	H6PD, ALDOB	0.680783	0.974831
N-Glycan biosynthesis	ST6GAL2, B4GALT1, MGAT4C	0.687448	0.979775
Glycolysis / Gluconeogenesis	HK3, LDHA, HK2, ALDOB	0.696532	0.980045
Starch and sucrose metabolism	HK3, HK2	0.696688	0.980045
Prostate cancer	CDKN1A, SPINT1, PLAU, IGF1, PDGFD, AR	0.697278	0.980045
FoxO signaling pathway	CDKN1A, CCNB1, CCNB2, TGFB1, MAPK10, IGF1, PLK1, GRM1	0.702309	0.982588
Pentose and glucuronate interconversions	GUSB, AKR1B8	0.711931	0.991502
Glucagon signaling pathway	PPARGC1A, PLCB4, LDHA, PLCB2, PHKG1, CAMK2B	0.741579	1
Longevity regulating pathway - multiple species	ADCY1, IGF1	0.936746	1
Fanconi anemia pathway	EME1	0.975217	1
alpha-Linolenic acid metabolism	PLA2G4E	0.836296	1
Cysteine and methionine metabolism	LDHA	0.976955	1
Renin-angiotensin system	ANPEP, AGTR2	0.726527	1
Prolactin signaling pathway	PRLR, SOCS3, MAPK10, FOS	0.768174	1
Fat digestion and absorption	AGPAT2, CD36	0.812024	1
Gastric cancer	CDKN1A, FGF9, FGF10, TGFB1, FZD9, MYC	0.955449	1
Biosynthesis of nucleotide sugars	HK3, HK2	0.753845	1
Metabolism of xenobiotics by cytochrome P450	HSD11B1, CBR2, CYP2S1, HPGDS	0.75882	1
Insulin signaling pathway	PPARGC1A, HK3, PPP1R3B, SOCS3, EIF4EBP1, MAPK10, PHKG1, HK2	0.762544	1
Biosynthesis of cofactors	GUSB, GCH1, DHRS3	0.998785	1
Circadian rhythm	PER3	0.886084	1
Biosynthesis of amino acids	ARG1, ALDOB	0.977502	1
RNA degradation	PABPC5	0.997762	1
Retinol metabolism	CYP2S1, DHRS3	0.992766	1
Porphyrin metabolism	HMOX1, GUSB	0.812024	1
Melanogenesis	PLCB4, ADCY1, PLCB2, CAMK2B, FZD9	0.835942	1
Tight junction	ARPC1B, INADL, RUNX1, EZR, WAS, MAPK10, CGN, CLDN10, HCLS1, MSN	0.736816	1
Regulation of lipolysis in adipocytes	FABP4, ADCY1	0.909963	1
Steroid hormone biosynthesis	HSD11B1, HSD17B2	0.989401	1
Wnt signaling pathway	PLCB4, LGR5, PLCB2, MAPK10, RAC2, CXXC4, CAMK2B, FZD9, MYC, TLE2	0.750109	1
TGF-beta signaling pathway	TNF, TGFB1, TGIF1, MYC	0.905918	1
Drug metabolism - cytochrome P450	HPGDS	0.994223	1
Metabolic pathways	GUCY1A2, NOS1, GALNTL6, FUT9, RIMKLA, UPP2, GGTA1, HK3, ST6GAL2, ACP5, PLCB4, DGKB, ALOX5, HEXA, SGPP2, NAT8L, GPX8, MOCOS, ACSM5, ASAH2, HSD11B1, GAD2, DGKG, B4GALT1, NDST4, GM11128, MGAT4C, HMOX1, ALDH5A1, ADCY1, CBR2, GALNT13, GCNT1, DGKK, GUSB, ENTPD3, ACSL3, CKMT1, AGPAT2, GCH1, AGXT2L1, PIK3CG, B3GALT2, SMYD1, HNMT, ALOX8, DAO, GALNS, TK1, NAT8, NPL, ENPP2, PLCG2, B3GNT5, HSD17B2, CYP2S1, C…	0.890921	1
Olfactory transduction	SLC8A1, OLFR1344, GNG13, CAMK2B, GUCY2E, OLFR287	1	1
Homologous recombination	SYCP3, EME1	0.790394	1
Longevity regulating pathway	PPARGC1A, ADCY1, EIF4EBP1, IGF1, CAMK4	0.761593	1
Focal adhesion	BIRC3, SPP1, PARVG, MAPK10, RAC2, IGF1, RASGRF1, PAK7, VAV1, PDGFD, ITGA5	0.837986	1
Primary bile acid biosynthesis	CH25H	0.728129	1
Hedgehog signaling pathway	HHIP, HHATL	0.915065	1
mTOR signaling pathway	TNFRSF1A, EIF4EBP1, TNF, IGF1, FZD9	0.986778	1
Renal cell carcinoma	CDKN1A, TGFB1, PAK7	0.862447	1
Fatty acid degradation	ACSL3	0.976955	1
Endocytosis	EPN3, PSD2, ARPC1B, DNM1, PSD4, SH3GL2, CYTH4, H2-BL, H2-GS10, IL2RG, KIF5A, IQSEC3, CXCR4, FOLR2	0.898421	1
beta-Alanine metabolism	GAD2	0.90147	1
Drug metabolism - other enzymes	UPP2, GUSB, TK1, RRM2, XDH	0.778232	1
Huntington disease	PPARGC1A, PLCB4, TUBB6, GPX8, GRM5, KLC2, GRIN1, CASP8, COX8B, GRIA2, PLCB2, MAPK10, GRIA4, GRIA3, SLC1A2, COX7B2, KIF5A	0.797993	1
EGFR tyrosine kinase inhibitor resistance	EIF4EBP1, PLCG2, IGF1, PDGFD	0.810735	1
Phototransduction	GUCY2E	0.858394	1
Endometrial cancer	CDKN1A, MYC	0.919895	1
Oxidative phosphorylation	COX8B, COX7B2, TCIRG1	0.992215	1
Chemical carcinogenesis - receptor activation	FGF9, PGR, ADCY1, CHRNA7, BIRC5, EIF4EBP1, FGF10, CDC6, CHRNA4, FOS, IKBKE, AR, MYC	0.783079	1
Fatty acid biosynthesis	ACSL3	0.728129	1
Bacterial invasion of epithelial cells	ARPC1B, DNM1, ITGA5, HCLS1	0.786028	1
Hepatocellular carcinoma	CDKN1A, CDKN2A, HMOX1, DPF3, PLCG2, TGFB1, FZD9, MYC	0.925696	1
Thermogenesis	PPARGC1A, ADCY1, ACSL3, DPF3, COX8B, COX7B2	0.99812	1
Basal cell carcinoma	CDKN1A, HHIP, FZD9	0.825268	1
Autophagy - animal	CTSD, RRAS2, 5430435G22RIK, CTSL, MAPK10, CTSB	0.937472	1
Chemical carcinogenesis - reactive oxygen species	NCF1, HMOX1, COX8B, CYBA, MAPK10, NCF2, FOS, COX7B2	0.98067	1
Sphingolipid metabolism	SGPP2, ASAH2	0.872839	1
Small cell lung cancer	CDKN1A, BIRC3, CKS1B, BIRC7, MYC	0.78621	1
Pyruvate metabolism	LDHA	0.958776	1
Histidine metabolism	HNMT	0.847745	1
Human papillomavirus infection	CDKN1A, TNFRSF1A, INADL, HES5, EIF4EBP1, TNF, SPP1, CASP8, H2-BL, H2-GS10, ITGA5, IKBKE, CCNA2, FZD9, TCIRG1	0.988127	1
Nucleotide excision repair	POLE2	0.955669	1
Nicotinate and nicotinamide metabolism	BST1	0.948736	1
Collecting duct acid secretion	TCIRG1	0.858394	1
Carbon metabolism	HK3, HK2, H6PD, ALDOB	0.973379	1
Hippo signaling pathway	BIRC3, INADL, RASSF6, ITGB2, BIRC5, TEAD2, TGFB1, FZD9, MYC	0.775375	1
Vascular smooth muscle contraction	GUCY1A2, PLCB4, ADCY1, NPPC, PLCB2, PLA2G4E, GUCY1A3	0.883419	1
mRNA surveillance pathway	PABPC5	0.999442	1
Ubiquitin mediated proteolysis	TRIM37, BIRC3, CDC20, UBE2C, SOCS3, UBE2L6, BIRC7	0.895491	1
Hepatitis C	CDKN1A, TNFRSF1A, SOCS3, TNF, CASP8, IKBKE, CLDN10, OAS1A, MYC	0.787814	1
Peroxisome	ACSL3, DAO, SLC27A2, XDH	0.85938	1
Non-small cell lung cancer	CDKN1A, CDKN2A, PLCG2, KIF5A	0.749176	1
Parkinson disease	TUBB6, KLC2, COX8B, MAPK10, CAMK2B, DRD2, SLC39A12, RYR3, COX7B2, UBE2L6, KIF5A	0.96684	1
Neurotrophin signaling pathway	ARHGDIB, NGF, PLCG2, MAPK10, CAMK2B, CAMK4	0.856958	1
Viral carcinogenesis	CDKN1A, CDC20, CDK1, CDKN2A, SYKB, LYN, CASP8, LTBR, H2-BL, NFKB2, H2-GS10, EGR2, CCNA2	0.783079	1
Mitophagy - animal	RRAS2, 5430435G22RIK, MAPK10	0.862447	1
Propanoate metabolism	LDHA	0.894055	1
Chemical carcinogenesis - DNA adducts	HSD11B1, HPGDS	0.983526	1
Signaling pathways regulating pluripotency of stem cells	LHX5, ESRRB, IGF1, FZD9, MYC	0.971186	1
Lysine degradation	SMYD1, BBOX1	0.936746	1
Proteasome	PSMB8	0.966852	1
Glycine, serine and threonine metabolism	DAO	0.944874	1
Notch signaling pathway	HES5, TLE2	0.92879	1
Amyotrophic lateral sclerosis	NEFL, NOS1, TUBB6, GPX8, TNFRSF1A, NEFH, KLC2, ERBB4, TNFRSF1B, NRG3, GRIN1, CASP1, TNF, GRIN2C, COX8B, GRIN2D, GRIA2, GRIN2A, SLC1A2, COX7B2, KIF5A	0.812391	1
Protein processing in endoplasmic reticulum	HSPA4L, MAPK10	0.99995	1
AMPK signaling pathway	PPARGC1A, EIF4EBP1, IGF1, CCNA2, CD36	0.944989	1
Fatty acid metabolism	ACSL3	0.988029	1
Linoleic acid metabolism	PLA2G4E	0.973348	1
Herpes simplex virus 1 infection	BST2, H2-DMB1, TMEM173, TNFRSF1A, BIRC3, PILRA, IL1B, H2-AA, ZFP14, ZIM1, CCL5, SOCS3, SYKB, EIF4EBP1, TNF, H2-AB1, H2-EB1, CASP8, MYD88, CD74, H2-BL, H2-GS10, ITGA5, TLR2, IKBKE, CFP, OAS1A	0.786702	1
Ascorbate and aldarate metabolism	GUSB	0.894055	1
Ribosome biogenesis in eukaryotes	RPP25	0.99792	1

## Sheet: Rattus norvegicus (Duran et al)
Pathway	Genes	pval	pval_adj
Osteoclast differentiation	SOCS3, SYK, CAMK4, FCGR2B, TREM2, LILRB4, OSCAR, IL1R1, TGFBR2, MAPK13, TYROBP, LILRB3L, NCF2, LCP2, NCF1, ITGB3, TGFBR1, LILRB3	4.66056e-06	0.000796816
Chemokine signaling pathway	VAV1, CCL9, RASGRP2, ADCY7, CX3CR1, PLCB2, CXCL1, ADCY4, PF4, CCL4, CXCL14, PIK3R5, CXCL10, CCL7, NCF1, PIK3CG, CXCL6, CCL27, CCL3, GNG8, CCL12, CCL2	8.14285e-06	0.000796816
Steroid biosynthesis	SOAT1, DHCR24, TM7SF2, CYP51, SQLE, MSMO1, FDFT1	8.18647e-06	0.000796816
Terpenoid backbone biosynthesis	MVK, MVD, ACAT2, IDI1, HMGCS1, PMVK, RGD1562948	3.7413e-05	0.00273115
Viral protein interaction with cytokine and cytokine receptor	CCL9, CX3CR1, CXCL1, PF4, CCL4, CXCL14, CXCL10, CCL7, CXCL6, CCL27, CCL3, CCL12, CCL2	7.90023e-05	0.00461373
Cytokine-cytokine receptor interaction	CSF2RB, IL13RA1, CCL9, GDF15, CX3CR1, IL1R1, TGFBR2, CXCL1, TNFSF18, PF4, IL1RL1, CCL4, CXCL14, CXCL10, TNFSF4, CSF3R, CCL7, CXCL6, BMPR1B, CCL27, TGFBR1, CCL3, CCL12, CCL2, OSMR	0.000171489	0.00834581
Inflammatory mediator regulation of TRP channels	GNAS, CAMK2B, NTRK1, ADCY7, F2RL1, ASIC4, PLCB2, IL1R1, ALOX12, ADCY4, TRPV3, HTR2B, MAPK13, IGF1	0.000421361	0.0175768
Neuroactive ligand-receptor interaction	C3AR1, OPRD1, S1PR3, KISS1R, HRH3, GRIN1, GABRR2, CNR2, F2RL1, HCRTR1, TAC3, NR3C1, UCN, HTR2B, MCHR1, GRP, UCN2, CCK, P2RY4, GRIN3B, GAL, ADRA2C, SST, CTSG, AVP, P2RX7, GLP1R, EDNRB, NMB	0.00066775	0.0213052
NF-kappa B signaling pathway	SYK, TLR4, TRIM25, IL1R1, CXCL1, XIAP, DDX58, PLAU, BCL2A1, CCL4, CARD14, TICAM2	0.000692214	0.0213052
Platelet activation	GNAS, SYK, RASGRP2, ADCY7, PLCB2, ADCY4, FCER1G, TBXAS1, MAPK13, PIK3R5, P2RY12, LCP2, PIK3CG, ITGB3	0.000729629	0.0213052
Rheumatoid arthritis	ITGAL, TLR4, ITGB2, CXCL1, CD86, CXCL6, CCL3, CCL12, ATP6V1G2, ATP6V0D2, CCL2	0.000873981	0.0221333
Rap1 signaling pathway	ITGAL, VAV1, GNAS, GRIN1, HGF, FYB, RASGRP2, ADCY7, ITGB2, PLCB2, ITGAM, ADCY4, MAPK13, PARD6A, LCP2, PRKD3, IGF1, ITGB3, FGF2, MET	0.000909589	0.0221333
Hematopoietic cell lineage	CD8A, CD33, CD34, IL1R1, ITGAM, CD44, CD8B, CSF3R, CD38, ITGB3, CD22	0.00161519	0.0314425
Malaria	ITGAL, TLR4, HGF, TLR9, ITGB2, CCL12, MET, CCL2	0.001553	0.0314425
B cell receptor signaling pathway	VAV1, SYK, DAPP1, IFITM1, FCGR2B, LILRB4, CD72, LILRB3L, CD22, LILRB3	0.00151748	0.0314425
Neutrophil extracellular trap formation	ITGAL, SYK, HDAC9, TLR4, HIST3H2BA, ITGB2, PLCB2, ITGAM, MAPK13, NCF2, NCF1, ITGB3, CLEC7A, CTSG	0.00224175	0.0396158
NOD-like receptor signaling pathway	OAS2, NLRC4, AIM2, TLR4, TRPM2, GBP2, DEFA24, PLCB2, CXCL1, XIAP, MAPK13, NLRP1A, CCL12, P2RX7, CCL2, NP4	0.0023064	0.0396158
Phagosome	TLR4, MSR1, FCGR2B, OLR1, DYNC1I1, ITGB2, ITGAM, TUBB3, NCF2, NCF1, ITGB3, CLEC7A, ATP6V1G2, ATP6V0D2, TUBA8	0.00376024	0.0609995
Adrenergic signaling in cardiomyocytes	GNAS, CAMK2B, CACNG8, ADCY7, SCN4B, PLCB2, ADCY4, MYH7, MAPK13, PIK3R5, PIK3CG, SCN1B, SCN7A, CACNG2	0.00417802	0.0642096
Calcium signaling pathway	GNAS, CAMK2B, NTRK1, CAMK4, GRIN1, HGF, ADCY7, MCOLN3, PLCB2, CAMK1G, ADCY4, HTR2B, TNNC2, CD38, FGF2, MET, MCOLN2, P2RX7, EDNRB	0.00569398	0.0831321
Oxytocin signaling pathway	GNAS, CAMK2B, TRPM2, CAMK4, CACNG8, ADCY7, KCNJ2, PLCB2, CAMK1G, ADCY4, PIK3R5, CD38, PIK3CG, CACNG2	0.00609957	0.084813
Toll-like receptor signaling pathway	TLR4, TLR9, SPP1, MAPK13, CD86, CCL4, CXCL10, CCL3, TICAM2	0.0113805	0.15105
Pancreatic secretion	GNAS, PLA2G3, CLCA1, ADCY7, PLCB2, ADCY4, SLC4A4, PNLIPRP2, CCK, CD38	0.0139053	0.176537
Insulin secretion	GNAS, CAMK2B, RAB3A, KCNN4, ADCY7, PLCB2, ADCY4, CCK, GLP1R	0.0153227	0.185299
Chagas disease	GNAS, TLR4, TLR9, PLCB2, TGFBR2, MAPK13, TGFBR1, CCL3, CCL12, CCL2	0.0158647	0.185299
Cholinergic synapse	CAMK2B, CAMK4, ADCY7, ACHE, KCNJ2, PLCB2, ADCY4, PIK3R5, PIK3CG, GNG8	0.0191787	0.215392
Lipid and atherosclerosis	VAV1, CAMK2B, TLR4, OLR1, PLCB2, CXCL1, LDLR, MAPK13, NCF2, NCF1, ABCA1, CCL3, CCL12, CCL2, TICAM2	0.0233512	0.252539
Aldosterone synthesis and secretion	GNAS, CAMK2B, CAMK4, ADCY7, PLCB2, CAMK1G, ADCY4, LDLR, PRKD3	0.0260838	0.267124
Amoebiasis	GNAS, LAMB3, TLR4, ITGB2, PLCB2, IL1R1, ITGAM, CXCL1, CTSG	0.0277299	0.267124
Leishmaniasis	TLR4, EEF1A2, ITGB2, ITGAM, MAPK13, NCF2, NCF1	0.0283591	0.267124
Complement and coagulation cascades	C3AR1, ITGAX, F10, ITGB2, ITGAM, PLAU, PLAUR, F12	0.0275224	0.267124
Transcriptional misregulation in cancer	NTRK1, REL, TLX3, DEFA24, ITGAM, TGFBR2, PLAU, FLI1, BCL2A1, CD86, IGF1, MET, NP4, CCND2	0.0296209	0.270291
Yersinia infection	VAV1, NLRC4, CD8A, TLR4, WASF2, FYB, MAPK13, CD8B, LCP2, CCL12, CCL2	0.0308338	0.272832
Pertussis	TLR4, ITGB2, IRF8, ITGAM, MAPK13, CXCL6, TICAM2	0.0351911	0.276341
Staphylococcus aureus infection	ITGAL, C3AR1, KRT25, FCGR2B, ITGB2, DEFA24, ITGAM, NP4	0.037855	0.276341
Gastric acid secretion	GNAS, CAMK2B, ADCY7, KCNJ2, PLCB2, ADCY4, SST	0.037691	0.276341
Influenza A	OAS2, SOCS3, TLR4, RSAD2, MX2, TRIM25, IFIH1, DDX58, CXCL10, MX1, CCL12, CCL2	0.036917	0.276341
Natural killer cell mediated cytotoxicity	ITGAL, VAV1, SYK, ITGB2, FCER1G, TYROBP, HCST, LCP2	0.0356073	0.276341
Legionellosis	NLRC4, TLR4, EEF1A2, ITGB2, ITGAM, CXCL1	0.0359173	0.276341
Butanoate metabolism	AACS, ACAT2, HMGCS1, RGD1562948	0.0330113	0.276341
Fat digestion and absorption	PLA2G3, ACAT2, PNLIPRP2, ABCA1, RGD1562948	0.0415567	0.284393
Ovarian steroidogenesis	GNAS, ADCY7, ADCY4, LDLR, ACOT4, IGF1	0.0418798	0.284393
Nitrogen metabolism	CAR1, CAR3, CAR7	0.0402099	0.284393
Tuberculosis	SYK, CAMK2B, TLR4, ITGAX, FCGR2B, TLR9, ITGB2, ITGAM, FCER1G, MAPK13, CLEC7A, ATP6V0D2	0.0497733	0.330313
Coronavirus disease - COVID-19	C3AR1, OAS2, SYK, TLR4, MX2, IFIH1, DDX58, MAPK13, CXCL10, MX1, NRP1, RPS2, CCL12, RPL39L, CCL2	0.0524028	0.338609
Dilated cardiomyopathy	GNAS, CACNG8, ADCY7, ADCY4, MYH7, IGF1, ITGB3, CACNG2	0.0533425	0.338609
Biosynthesis of unsaturated fatty acids	SCD1, ACOT7, ACOT4, TECR	0.0566702	0.351917
Cytosolic DNA-sensing pathway	AIM2, ZBP1, DDX58, CCL4, CXCL10	0.0578493	0.351917
Amphetamine addiction	GNAS, CAMK2B, ARC, CAMK4, GRIN1, GRIN3B	0.0674411	0.401894
PPAR signaling pathway	OLR1, SCD1, PLIN2, HMGCS1, ACOX2, FABP4, SORBS1	0.0691585	0.403886
Cell adhesion molecules	ITGAL, CD8A, CD34, ITGB2, ITGAM, PTPRC, CD86, CD8B, CDH15, SIGLEC1, CD22	0.071171	0.407489
Gap junction	GNAS, ADCY7, PLCB2, ADCY4, HTR2B, TUBB3, TUBA8	0.0769034	0.431842
Bile secretion	GNAS, ADCY7, ADCY4, SLC4A4, LDLR, ABCC3, SLC4A5	0.0809589	0.437778
Retrograde endocannabinoid signaling	GABRR2, NDUFS7, ADCY7, NDUFA8, PLCB2, ADCY4, MAPK13, SLC32A1, NDUFB8, GNG8	0.0805105	0.437778
Histidine metabolism	CNDP1, ALDH3A1, FTCD	0.0857712	0.439817
Human papillomavirus infection	GNAS, LAMB3, RBL1, HES5, MX2, SPP1, TNC, COL9A2, TUBG2, MX1, PARD6A, ITGB3, HES6, MAML2, ATP6V1G2, FZD9, ATP6V0D2, OASL2, OASL, CCND2	0.0858547	0.439817
Asthma	FCER1G, EPX, PRG2	0.0857712	0.439817
RIG-I-like receptor signaling pathway	TRIM25, IFIH1, DDX58, MAPK13, CXCL10	0.088217	0.444127
Relaxin signaling pathway	GNAS, ADCY7, PLCB2, TGFBR2, ADCY4, MAPK13, TGFBR1, GNG8, EDNRB	0.0912097	0.451411
Nicotine addiction	GRIN1, GABRR2, SLC32A1, GRIN3B	0.0942867	0.45402
Collecting duct acid secretion	ATP6V1G2, ATP6V0D2, CLCNKB	0.0948466	0.45402
Synaptic vesicle cycle	RAB3A, STX1B, SLC32A1, CLTB, ATP6V1G2, ATP6V0D2	0.105671	0.470058
Salivary secretion	GNAS, KCNN4, ADCY7, PLCB2, ADCY4, CD38	0.100378	0.470058
Leukocyte transendothelial migration	ITGAL, VAV1, THY1, ITGB2, ITGAM, MAPK13, NCF2, NCF1	0.107856	0.470058
Measles	OAS2, TLR4, FCGR2B, MX2, TLR9, IFIH1, DDX58, MX1, CCND2	0.106593	0.470058
IL-17 signaling pathway	CXCL1, MAPK13, CXCL10, CCL7, CXCL6, CCL12, CCL2	0.103049	0.470058
Circadian entrainment	GNAS, CAMK2B, GRIN1, ADCY7, PLCB2, ADCY4, GNG8	0.103049	0.470058
Diabetic cardiomyopathy	CAMK2B, NDUFS7, NDUFA8, PLCB2, TGFBR2, MAPK13, NCF2, NCF1, NDUFB8, TGFBR1, REN, ATP5D	0.115669	0.494445
Glutamatergic synapse	GNAS, GRIN1, ADCY7, PLCB2, GLS2, ADCY4, GRIN3B, GNG8	0.116838	0.494445
Apelin signaling pathway	CAMK4, ADCY7, SPP1, PLCB2, ADCY4, PIK3R5, PIK3CG, TGFBR1, GNG8	0.119035	0.496548
Chemical carcinogenesis - reactive oxygen species	MGST3, HGF, SLC26A2, NDUFS7, NDUFA8, MAPK13, NCF2, PRKD3, NCF1, EPHX4, NDUFB8, MET, ATP5D	0.121365	0.499136
Folate biosynthesis	PCBD1, GCH1, AKR1B7	0.124235	0.499162
Proteoglycans in cancer	VAV1, CAMK2B, TLR4, HGF, PLAU, MAPK13, PLAUR, CD44, IGF1, ITGB3, FGF2, MET, FZD9	0.12479	0.499162
Antifolate resistance	ALOX12, FOLR2, ABCC3	0.134683	0.524365
Fatty acid elongation	ACOT7, ACOT4, TECR	0.134683	0.524365
Melanogenesis	GNAS, CAMK2B, ADCY7, PLCB2, ADCY4, FZD9, EDNRB	0.138878	0.533583
Growth hormone synthesis, secretion and action	GNAS, SOCS3, ADCY7, PLCB2, ADCY4, MAPK13, IGF1, SST	0.140977	0.534615
GnRH secretion	KCNN4, KISS1R, SPP1, PLCB2, HCN2	0.146234	0.54744
Fluid shear stress and atherosclerosis	MGST3, IL1R1, MAPK13, NCF2, NCF1, BMPR1B, ITGB3, CCL12, CCL2	0.170959	0.586524
Fc epsilon RI signaling pathway	VAV1, SYK, FCER1G, MAPK13, LCP2	0.160925	0.586524
Glyoxylate and dicarboxylate metabolism	ACAT2, ACSS2, RGD1562948	0.167687	0.586524
ECM-receptor interaction	LAMB3, SPP1, TNC, COL9A2, CD44, ITGB3	0.172743	0.586524
Glutathione metabolism	MGST3, RRM2B, RRM2, GGT7, HPGDS	0.168487	0.586524
Neomycin, kanamycin and gentamicin biosynthesis	HK3	0.171078	0.586524
Metabolic pathways	MVK, AANAT, ENTPD3, PTGDS, PNPLA3, MGST3, DHCR24, RRM2B, TM7SF2, NPL, CNDP1, PLA2G3, SCD1, AACS, CYP51, NDUFS7, MVD, ADCY7, B4GALNT4, CHST8, PDXP, TPI1, SQLE, PCYT2, ACAT2, PHOSPHO1, RRM2, ACSS2, GGT7, ALG10, MSMO1, CERS6, FDFT1, B3GAT2, IDI1, NDUFA8, PLCB2, HPGDS, GDA, SULT2B1, ALOX12, CAR1, GLS2, ADCY4, PCBD1, MIF, GCNT1, ALDH3A1, ALDH1L2, TBXAS1, HK3, ACOT4, CKMT1B, HMGCS1, FTCD, B4GALNT1, PNL…	0.167551	0.586524
Axon guidance	CAMK2B, SEMA6B, SEMA3D, PARD6A, PLXNC1, SSH2, NRP1, BMPR1B, RND1, MET, SEMA4D	0.169596	0.586524
Primary immunodeficiency	CD8A, PTPRC, CD8B	0.179171	0.597047
Toxoplasmosis	LAMB3, TLR4, XIAP, LDLR, MAPK13, PIK3R5, PIK3CG	0.179932	0.597047
Adherens junction	WASF2, TGFBR2, TGFBR1, MET, SORBS1	0.19197	0.604098
GnRH signaling pathway	GNAS, CAMK2B, ADCY7, PLCB2, ADCY4, MAPK13	0.200676	0.604098
Phenylalanine metabolism	MIF, ALDH3A1	0.198417	0.604098
Morphine addiction	GNAS, GABRR2, ADCY7, ADCY4, SLC32A1, GNG8	0.19354	0.604098
GABAergic synapse	GABRR2, ADCY7, GLS2, ADCY4, SLC32A1, GNG8	0.186503	0.604098
Renin secretion	GNAS, CLCA1, KCNJ2, PLCB2, REN	0.19197	0.604098
Cortisol synthesis and secretion	GNAS, ADCY7, PLCB2, ADCY4, LDLR	0.200045	0.604098
One carbon pool by folate	ALDH1L2, FTCD	0.198417	0.604098
Fructose and mannose metabolism	TPI1, HK3, AKR1B7	0.190862	0.604098
Apoptosis	SPTA1, NTRK1, CSF2RB, XIAP, BCL2A1, ENDOG, TUBA8, CTSC	0.20783	0.610499
Phosphonate and phosphinate metabolism	PCYT2	0.209075	0.610499
Arachidonic acid metabolism	PTGDS, PLA2G3, HPGDS, ALOX12, TBXAS1	0.208234	0.610499
PI3K-Akt signaling pathway	SYK, LAMB3, TLR4, NTRK1, HGF, SPP1, TNC, COL9A2, PIK3R5, CSF3R, PIK3CG, IGF1, ITGB3, FGF2, GNG8, MET, CCND2, OSMR	0.214287	0.619523
Valine, leucine and isoleucine degradation	AACS, ACAT2, HMGCS1, RGD1562948	0.223815	0.625257
Phospholipase D signaling pathway	GNAS, SYK, ADCY7, PLCB2, ADCY4, FCER1G, PIK3R5, PIK3CG, AVP	0.220024	0.625257
African trypanosomiasis	F2RL1, TLR9, PLCB2	0.226977	0.625257
Regulation of lipolysis in adipocytes	GNAS, ADCY7, ADCY4, FABP4	0.223815	0.625257
TNF signaling pathway	SOCS3, CXCL1, MAPK13, CXCL10, CXCL6, CCL12, CCL2	0.225436	0.625257
Glycolysis / Gluconeogenesis	TPI1, ACSS2, ALDH3A1, HK3	0.24375	0.651314
Fc gamma R-mediated phagocytosis	VAV1, SYK, FCGR2B, WASF2, PTPRC, NCF1	0.245358	0.651314
Thyroid hormone synthesis	GNAS, ADCY7, PLCB2, ADCY4, ALB	0.242007	0.651314
D-Amino acid metabolism	GLS2	0.245336	0.651314
cAMP signaling pathway	VAV1, GNAS, CAMK2B, CAMK4, GRIN1, GLI3, ADCY7, ADCY4, HCN2, GRIN3B, SST, GLP1R	0.250113	0.65208
Focal adhesion	VAV1, LAMB3, HGF, SPP1, TNC, XIAP, COL9A2, IGF1, ITGB3, MET, CCND2	0.248737	0.65208
AGE-RAGE signaling pathway in diabetic complications	PLCB2, TGFBR2, MAPK13, TGFBR1, CCL12, CCL2	0.260864	0.674091
Human cytomegalovirus infection	GNAS, ADCY7, PLCB2, IL1R1, ADCY4, MAPK13, CCL4, ITGB3, CCL3, GNG8, CCL12, CCL2	0.265515	0.678299
Proximal tubule bicarbonate reclamation	GLS2, SLC4A4	0.267138	0.678299
Fatty acid metabolism	SCD1, ACAT2, RGD1562948, TECR	0.274338	0.690576
cGMP-PKG signaling pathway	OPRD1, ADCY7, PLCB2, ADCY4, MYH7, PIK3R5, PIK3CG, ADRA2C, EDNRB	0.280017	0.698847
T cell receptor signaling pathway	VAV1, CD8A, PTPRC, MAPK13, CD8B, LCP2	0.284581	0.704218
Pyruvate metabolism	ACAT2, ACSS2, RGD1562948	0.289495	0.710359
Long-term potentiation	CAMK2B, CAMK4, GRIN1, PLCB2	0.295076	0.718019
Vasopressin-regulated water reabsorption	GNAS, DYNC1I1, AVP	0.30219	0.729252
Hepatitis C	OAS2, SOCS3, RSAD2, MX2, LDLR, DDX58, CXCL10, MX1	0.30494	0.729856
Hepatitis B	TLR4, TGFBR2, IFIH1, DDX58, MAPK13, EGR3, TGFBR1, TICAM2	0.311778	0.740157
Viral carcinogenesis	SYK, HDAC9, SP100, RBL1, REL, HIST3H2BA, HPN, EGR3, ATP6V0D2, CCND2	0.322936	0.760462
Central carbon metabolism in cancer	NTRK1, GLS2, HK3, MET	0.326519	0.762749
beta-Alanine metabolism	CNDP1, ALDH3A1	0.369572	0.779867
Cholesterol metabolism	SOAT1, LDLR, ABCA1	0.365765	0.779867
Viral myocarditis	ITGAL, ITGB2, MYH7, CD86	0.347603	0.779867
Parathyroid hormone synthesis, secretion and action	GNAS, ADCY7, PLCB2, MAFB, ADCY4, SOST	0.341474	0.779867
Vascular smooth muscle contraction	GNAS, PPP1R14A, PLA2G3, ADCY7, PLCB2, ADCY4, AVP	0.371103	0.779867
Cocaine addiction	GNAS, GRIN1, GRIN3B	0.365765	0.779867
Vitamin B6 metabolism	PDXP	0.344469	0.779867
Progesterone-mediated oocyte maturation	ADCY7, ADCY4, MAPK13, CPEB4, IGF1	0.359019	0.779867
p53 signaling pathway	RRM2B, RRM2, IGF1, CCND2	0.379251	0.779867
Oxidative phosphorylation	NDUFS7, NDUFA8, NDUFB8, ATP6V1G2, ATP6V0D2, ATP5D	0.374536	0.779867
Hypertrophic cardiomyopathy	CACNG8, MYH7, IGF1, ITGB3, CACNG2	0.37745	0.779867
Pathways in cancer	GNAS, LAMB3, CAMK2B, MGST3, NTRK1, HES5, CSF2RB, IL13RA1, HGF, RASGRP2, GLI3, ADCY7, PLCB2, TGFBR2, ADCY4, XIAP, CSF3R, IGF1, FGF2, TGFBR1, GNG8, MET, FZD9, EDNRB, CCND2	0.356561	0.779867
Alcoholism	GNAS, HDAC9, CAMK4, GRIN1, HIST3H2BA, GRIN3B, GNG8	0.348406	0.779867
Type II diabetes mellitus	SOCS3, MAFA, HK3	0.353082	0.779867
Galactose metabolism	HK3, AKR1B7	0.352794	0.779867
Maturity onset diabetes of the young	MAFA, PAX4	0.352794	0.779867
Tryptophan metabolism	AANAT, ACAT2, RGD1562948	0.378406	0.779867
ABC transporters	ABCA17, ABCC3, ABCA1	0.403517	0.78031
MAPK signaling pathway	NTRK1, HGF, RASGRP2, CACNG8, IL1R1, TGFBR2, MAPK13, MAPK8IP2, IGF1, ZAK, FGF2, TGFBR1, MET, CACNG2	0.396631	0.78031
Melanoma	HGF, IGF1, FGF2, MET	0.389775	0.78031
Hedgehog signaling pathway	HHATL, GLI3, CCND2	0.403517	0.78031
Oocyte meiosis	CAMK2B, ADCY7, ADCY4, MAPK13, CPEB4, IGF1	0.399404	0.78031
Glioma	CAMK2B, CAMK4, CAMK1G, IGF1	0.389775	0.78031
Hippo signaling pathway	ITGB2, TGFBR2, MOB1B, PARD6A, BMPR1B, TGFBR1, FZD9, CCND2	0.388554	0.78031
Prion disease	GRIN1, NDUFS7, KLC2, NDUFA8, MAPK13, TUBB3, NCF2, GRIN3B, NCF1, NDUFB8, ATP5D, TUBA8	0.391639	0.78031
Endocrine resistance	GNAS, ADCY7, ADCY4, MAPK13, IGF1	0.395872	0.78031
Serotonergic synapse	GNAS, CYP2D5, PLCB2, ALOX12, HTR2B, GNG8	0.407687	0.783188
Thermogenesis	GNAS, NDUFS7, ADCY7, NDUFA8, ADCY4, MAPK13, SMARCD3, NDUFB8, ATP5D, ACTL6B	0.422229	0.797133
Kaposi sarcoma-associated herpesvirus infection	SYK, CXCL1, MAPK13, CD86, PIK3R5, CD200R1, PIK3CG, FGF2, GNG8	0.423136	0.797133
Renin-angiotensin system	REN, CTSG	0.418786	0.797133
Signaling pathways regulating pluripotency of stem cells	SKIL, MAPK13, HOXD1, IGF1, BMPR1B, FGF2, FZD9	0.431843	0.798089
Taurine and hypotaurine metabolism	GGT7	0.430614	0.798089
Arrhythmogenic right ventricular cardiomyopathy	CACNG8, DSC2, ITGB3, CACNG2	0.43156	0.798089
Drug metabolism - cytochrome P450	MGST3, HPGDS, ALDH3A1	0.452769	0.811096
Tyrosine metabolism	MIF, ALDH3A1	0.450496	0.811096
Pyrimidine metabolism	ENTPD3, RRM2B, RRM2	0.452769	0.811096
Bacterial invasion of epithelial cells	WASF2, CLTB, CD2AP, MET	0.452176	0.811096
Metabolism of xenobiotics by cytochrome P450	MGST3, HPGDS, ALDH3A1	0.452769	0.811096
Sphingolipid signaling pathway	OPRD1, S1PR3, CERS6, PLCB2, FCER1G, MAPK13	0.457074	0.813814
EGFR tyrosine kinase inhibitor resistance	HGF, IGF1, FGF2, MET	0.462395	0.8183
Purine metabolism	ENTPD3, RRM2B, ADCY7, RRM2, GDA, ADCY4	0.465223	0.818344
Taste transduction	PKD2L1, PLCB2, ADCY4, P2RY4	0.472547	0.826251
Long-term depression	GNAS, PLCB2, IGF1	0.47677	0.828671
C-type lectin receptor signaling pathway	SYK, FCER1G, MAPK13, EGR3, CLEC7A	0.495384	0.830542
Endocrine and other factor-regulated calcium reabsorption	GNAS, PLCB2, CLTB	0.500273	0.830542
Glycerolipid metabolism	PNPLA3, PNLIPRP2, AKR1B7	0.488587	0.830542
Dopaminergic synapse	GNAS, CAMK2B, PLCB2, MAPK13, GNG8, CALY	0.497474	0.830542
Alanine, aspartate and glutamate metabolism	GLS2, NAT8L	0.496159	0.830542
Hepatocellular carcinoma	MGST3, HGF, TGFBR2, SMARCD3, TGFBR1, MET, FZD9, ACTL6B	0.5006	0.830542
Glycosphingolipid biosynthesis - ganglio series	B4GALNT1	0.481675	0.830542
Notch signaling pathway	HES5, MAML2, DTX3L	0.500273	0.830542
Longevity regulating pathway - multiple species	ADCY7, ADCY4, IGF1	0.511822	0.840554
PD-L1 expression and PD-1 checkpoint pathway in cancer	TLR4, TLR9, MAPK13, TICAM2	0.512393	0.840554
Ras signaling pathway	NTRK1, GRIN1, HGF, REL, PLA2G3, RASGRP2, IGF1, FGF2, GNG8, MET	0.521221	0.85026
Epstein-Barr virus infection	ITGAL, OAS2, SYK, ENTPD3, DDX58, MAPK13, CD44, CXCL10, CCND2	0.533817	0.865969
Various types of N-glycan biosynthesis	B4GALNT4, CHST8	0.539339	0.870095
Carbon metabolism	TPI1, ACAT2, ACSS2, HK3, RGD1562948	0.547106	0.877775
Peroxisome	MVK, PEX11G, PMVK, ACOX2	0.550814	0.877833
Carbohydrate digestion and absorption	PLCB2, HK3	0.553155	0.877833
Longevity regulating pathway	CAMK4, ADCY7, ADCY4, IGF1	0.56017	0.88416
Human T-cell leukemia virus 1 infection	ITGAL, ADCY7, ITGB2, IL1R1, TGFBR2, ADCY4, XIAP, NRP1, TGFBR1, CCND2	0.568793	0.886476
Cushing syndrome	GNAS, CAMK2B, ADCY7, PLCB2, ADCY4, LDLR, FZD9	0.570745	0.886476
Primary bile acid biosynthesis	ACOX2	0.570505	0.886476
Huntington disease	RCOR1, GRIN1, NDUFS7, KLC2, NDUFA8, PLCB2, MAP3K10, TUBB3, NDUFB8, CLTB, ATP5D, TUBA8	0.581073	0.897742
Arginine biosynthesis	GLS2	0.59023	0.90709
Drug metabolism - other enzymes	MGST3, RRM2B, RRM2	0.666026	0.91824
Regulation of actin cytoskeleton	ITGAL, VAV1, ITGAX, WASF2, ITGB2, ITGAM, SSH2, ITGB3, FGF2	0.607185	0.91824
Amino sugar and nucleotide sugar metabolism	NPL, HK3	0.664142	0.91824
Salmonella infection	NLRC4, TLR4, DYNC1I1, TLR9, KLC2, PTPRC, MAPK13, TUBB3, PIK3CG, TUBA8	0.630753	0.91824
Parkinson disease	GNAS, CAMK2B, NDUFS7, KLC2, NDUFA8, TUBB3, NDUFB8, UCHL1, ATP5D, TUBA8	0.61983	0.91824
Inositol phosphate metabolism	TPI1, PLCB2, PIK3CG	0.63824	0.91824
Alcoholic liver disease	C3AR1, TLR4, SCD1, CXCL1, MAPK13	0.642162	0.91824
Estrogen signaling pathway	GNAS, KRT25, ADCY7, PLCB2, ADCY4	0.670948	0.91824
Protein digestion and absorption	KCNN4, SLC7A7, COL9A2, COL28A1	0.631007	0.91824
JAK-STAT signaling pathway	SOCS3, CSF2RB, IL13RA1, CSF3R, CCND2, OSMR	0.645787	0.91824
Fatty acid degradation	ACAT2, RGD1562948	0.617784	0.91824
Cardiac muscle contraction	CACNG8, MYH7, CACNG2	0.674937	0.91824
Prolactin signaling pathway	SOCS3, MAPK13, CCND2	0.647678	0.91824
Platinum drug resistance	MGST3, ATP7A, XIAP	0.674937	0.91824
Mannose type O-glycan biosynthesis	B3GAT2	0.660499	0.91824
Th17 cell differentiation	IL1R1, TGFBR2, MAPK13, TGFBR1	0.663563	0.91824
Pentose and glucuronate interconversions	AKR1B7	0.676102	0.91824
Gastric cancer	HGF, TGFBR2, FGF2, TGFBR1, MET, FZD9	0.632167	0.91824
Glycerophospholipid metabolism	PLA2G3, PCYT2, PHOSPHO1, ACHE	0.639331	0.91824
Arginine and proline metabolism	CNDP1, CKMT1B	0.664142	0.91824
alpha-Linolenic acid metabolism	PLA2G3	0.676102	0.91824
TGF-beta signaling pathway	RBL1, TGFBR2, BMPR1B, TGFBR1	0.622562	0.91824
Sphingolipid metabolism	CERS6, GAL3ST1	0.664142	0.91824
Ether lipid metabolism	PLA2G3, GAL3ST1	0.641552	0.91824
Systemic lupus erythematosus	HIST3H2BA, CD86, CTSG	0.647678	0.91824
FoxO signaling pathway	TGFBR2, MAPK13, IGF1, TGFBR1, CCND2	0.684758	0.925691
Lysosome	CD68, CLTB, CTSG, ATP6V0D2, CTSC	0.691516	0.930519
Necroptosis	CAMK2B, TLR4, ZBP1, XIAP, TICAM2	0.698174	0.935169
Starch and sucrose metabolism	HK3	0.705194	0.940259
HIF-1 signaling pathway	CAMK2B, TLR4, HK3, IGF1	0.715705	0.948517
Hippo signaling pathway - multiple species	MOB1B	0.718748	0.948517
Endocytosis	DAB2, PSD, TGFBR2, FOLR2, LDLR, PARD6A, VPS37D, CLTB, TGFBR1, EPN3	0.721132	0.948517
Wnt signaling pathway	CAMK2B, PLCB2, RSPO1, FZD9, SOST, CCND2	0.732258	0.958831
Herpes simplex virus 1 infection	OAS2, SOCS3, SYK, SP100, TLR9, IFIH1, DDX58, ITGB3, CCL12, CCL2, ZFP715	0.739838	0.958953
Mucin type O-glycan biosynthesis	GCNT1	0.755793	0.958953
Porphyrin metabolism	CP	0.767027	0.958953
SNARE interactions in vesicular transport	STX1B	0.767027	0.958953
Cellular senescence	RBL1, LIN54, TGFBR2, MAPK13, TGFBR1, CCND2	0.754022	0.958953
MicroRNAs in cancer	GLS2, TNC, PLAU, CD44, ITGB3, MET, ST14, CCND2	0.753618	0.958953
Lysine degradation	ACAT2, RGD1562948	0.768476	0.958953
Neurotrophin signaling pathway	CAMK2B, NTRK1, CAMK4, MAPK13	0.76168	0.958953
Propanoate metabolism	ACSS2	0.767027	0.958953
Chemical carcinogenesis - DNA adducts	MGST3, HPGDS	0.743202	0.958953
Apoptosis - multiple species	XIAP	0.767027	0.958953
Basal cell carcinoma	GLI3, FZD9	0.776408	0.964728
Ferroptosis	CP	0.824395	0.970659
Biosynthesis of nucleotide sugars	HK3	0.807039	0.970659
Linoleic acid metabolism	PLA2G3	0.824395	0.970659
Antigen processing and presentation	CD8A, CD8B	0.819177	0.970659
Amyotrophic lateral sclerosis	GRIN1, NDUFS7, KLC2, NDUFA8, MAPK13, CHCHD10, TUBB3, NDUFB8, PRPH, ATP5D, NEFH, TUBA8	0.813558	0.970659
Chemical carcinogenesis - receptor activation	GNAS, MGST3, ADCY7, ADCY4, XIAP, EPHX4, FGF2	0.813717	0.970659
Nicotinate and nicotinamide metabolism	CD38	0.815921	0.970659
Acute myeloid leukemia	ITGAM, BCL2A1	0.798795	0.970659
Renal cell carcinoma	HGF, MET	0.812597	0.970659
Thyroid cancer	NTRK1	0.815921	0.970659
Aldosterone-regulated sodium reabsorption	IGF1	0.815921	0.970659
Glucagon signaling pathway	GNAS, CAMK2B, PLCB2	0.794217	0.970659
Non-alcoholic fatty liver disease	SOCS3, NDUFS7, NDUFA8, MAPK13, NDUFB8	0.786167	0.970659
Pathways of neurodegeneration - multiple diseases	CAMK2B, GRIN1, NDUFS7, KLC2, NDUFA8, PLCB2, MAP3K10, MAPK13, TUBB3, NDUFB8, UCHL1, PRPH, FZD9, ATP5D, NEFH, TUBA8	0.830791	0.970661
Non-small cell lung cancer	HGF, MET	0.837693	0.970661
Pancreatic cancer	TGFBR2, TGFBR1	0.837693	0.970661
Steroid hormone biosynthesis	CYP2D5, SULT2B1	0.837693	0.970661
Intestinal immune network for IgA production	CD86	0.847555	0.978206
Chronic myeloid leukemia	TGFBR2, TGFBR1	0.859716	0.984364
Ubiquitin mediated proteolysis	SOCS3, FBXO2, XIAP, UBE2QL1	0.876488	0.984364
Spinocerebellar ataxia	GRIN1, KCNC3, PLCB2, GRIN3B	0.872875	0.984364
Allograft rejection	CD86	0.867668	0.984364
Ribosome biogenesis in eukaryotes	FBLL1, RPP25	0.864778	0.984364
RNA degradation	CNOT6, PAN3	0.874405	0.984364
Graft-versus-host disease	CD86	0.867668	0.984364
Autoimmune thyroid disease	CD86	0.885134	0.990265
VEGF signaling pathway	MAPK13	0.924904	0.99087
Insulin signaling pathway	SOCS3, HK3, SORBS1	0.933182	0.99087
Colorectal cancer	TGFBR2, TGFBR1	0.903341	0.99087
Th1 and Th2 cell differentiation	MAPK13, MAML2	0.895778	0.99087
Prostate cancer	PLAU, IGF1	0.931451	0.99087
Thyroid hormone signaling pathway	PLCB2, MYH7, ITGB3	0.906528	0.99087
Cell cycle	RBL1, TTK, CCND2	0.923488	0.99087
Type I diabetes mellitus	CD86	0.909286	0.99087
Mineral absorption	ATP7A	0.917463	0.99087
Breast cancer	HES5, IGF1, FGF2, FZD9	0.899383	0.99087
Small cell lung cancer	LAMB3, XIAP	0.91039	0.99087
N-Glycan biosynthesis	ALG10	0.895482	0.99087
mTOR signaling pathway	IGF1, FNIP2, ATP6V1G2, FZD9	0.91337	0.99087
Inflammatory bowel disease	TLR4	0.931677	0.99087
ErbB signaling pathway	CAMK2B	0.979083	0.998929
Choline metabolism in cancer	WASF2	0.986354	0.998929
Protein processing in endoplasmic reticulum	FBXO2, EDEM3	0.995508	0.998929
Adipocytokine signaling pathway	SOCS3	0.955362	0.998929
Nucleocytoplasmic transport	EEF1A2	0.992286	0.998929
Biosynthesis of amino acids	TPI1	0.959393	0.998929
Biosynthesis of cofactors	PDXP, GCH1	0.989182	0.998929
mRNA surveillance pathway	SMG1	0.986354	0.998929
Retinol metabolism	DHRS9	0.957425	0.998929
Tight junction	PARD6A, TUBA8	0.993708	0.998929
Phosphatidylinositol signaling system	PLCB2	0.984995	0.998929
Human immunodeficiency virus 1 infection	TLR4, MAPK13, GNG8	0.994238	0.998929
Ribosome	RPS2, RPL39L	0.982989	0.998929
AMPK signaling pathway	SCD1, IGF1	0.973418	0.998929
Insulin resistance	SOCS3	0.992286	0.998929
Alzheimer disease	GRIN1, NDUFS7, KLC2, NDUFA8, PLCB2, TUBB3, NDUFB8, FZD9, ATP5D, TUBA8	0.956471	0.998929
Olfactory transduction	CAMK2B	1	1

## Sheet: P. marinus (Herman et al)
Gene	Pathway
IDH1	2-Oxocarboxylic acid metabolism
ABCB11	ABC transporters
ABCB6	ABC transporters
CTNNB1	Adherens junction
IQGAP1	Adherens junction
WASL	Adherens junction
ACSL1	Adipocytokine signaling pathway
ADRB1	Adrenergic signaling in cardiomyocytes
PIK3CG	Adrenergic signaling in cardiomyocytes
ASL	Alanine, aspartate and glutamate metabolism
ASRGL1	Alanine, aspartate and glutamate metabolism
NAT8L	Alanine, aspartate and glutamate metabolism
PLA2G4F	alpha-Linolenic acid metabolism
GALK2	Amino sugar and nucleotide sugar metabolism
MYLK	Apelin signaling pathway
PIK3CG	Apelin signaling pathway
CASP3	Apoptosis
CTSZ	Apoptosis
EIF2S1	Apoptosis
LMNB1	Apoptosis
ALOX5	Arachidonic acid metabolism
PLA2G4F	Arachidonic acid metabolism
CNDP2	Arginine and proline metabolism
DAO	Arginine and proline metabolism
ASL	Arginine biosynthesis
CDK2AP1	ATP-dependent chromatin remodeling
SMARCA5	ATP-dependent chromatin remodeling
SMARCE1	ATP-dependent chromatin remodeling
UCHL5	ATP-dependent chromatin remodeling
EIF2S1	Autophagy - animal
OPTN	Autophagy - animal
STX17	Autophagy - animal
WDFY3	Autophagy - animal
GTF2F2	Basal transcription factors
PARG	Base excision repair
POLG	Base excision repair
CNDP2	beta-Alanine metabolism
ASL	Biosynthesis of amino acids
IDH1	Biosynthesis of amino acids
SDS	Biosynthesis of amino acids
SHMT1	Biosynthesis of amino acids
AK7	Biosynthesis of cofactors
CMPK2	Biosynthesis of cofactors
GCLC	Biosynthesis of cofactors
KMO	Biosynthesis of cofactors
KYNU	Biosynthesis of cofactors
PDXK	Biosynthesis of cofactors
SHMT1	Biosynthesis of cofactors
GALK2	Biosynthesis of nucleotide sugars
XDH	Caffeine metabolism
ADRB1	Calcium signaling pathway
HTR4	Calcium signaling pathway
MYLK	Calcium signaling pathway
NTRK2	Calcium signaling pathway
PHKB	Calcium signaling pathway
TRHR	Calcium signaling pathway
IDH1	Carbon metabolism
SDS	Carbon metabolism
SHMT1	Carbon metabolism
NRCAM	Cell adhesion molecules
BUB3	Cell cycle
CCNB2	Cell cycle
CHEK1	Cell cycle
MCM2	Cell cycle
MCM5	Cell cycle
NDC80	Cell cycle
CCNB2	Cellular senescence
CHEK1	Cellular senescence
IDH1	Citrate cycle (TCA cycle)
CDO1	Cysteine and methionine metabolism
DNMT3A	Cysteine and methionine metabolism
GCLC	Cysteine and methionine metabolism
GNMT	Cysteine and methionine metabolism
SDS	Cysteine and methionine metabolism
ACVR1	Cytokine-cytokine receptor interaction
GDF11	Cytokine-cytokine receptor interaction
ADAR	Cytosolic DNA-sensing pathway
CASP3	Cytosolic DNA-sensing pathway
DAO	D-Amino acid metabolism
MCM2	DNA replication
MCM5	DNA replication
GMPS	Drug metabolism - other enzymes
TK1	Drug metabolism - other enzymes
TPMT	Drug metabolism - other enzymes
TYMP	Drug metabolism - other enzymes
UCK2	Drug metabolism - other enzymes
XDH	Drug metabolism - other enzymes
COL6A1	ECM-receptor interaction
COL6A2	ECM-receptor interaction
COL9A3	ECM-receptor interaction
ITGA11	ECM-receptor interaction
LAMA5	ECM-receptor interaction
LAMC1	ECM-receptor interaction
THBS1	ECM-receptor interaction
ALOX5	Efferocytosis
ANO4	Efferocytosis
CASP3	Efferocytosis
DNMT3A	Efferocytosis
GULP1	Efferocytosis
THBS1	Efferocytosis
ARF4	Endocytosis
ARPC4	Endocytosis
EEA1	Endocytosis
HSPA8	Endocytosis
WASL	Endocytosis
GAL3ST1	Ether lipid metabolism
PLA2G4F	Ether lipid metabolism
FANCI	Fanconi anemia pathway
REV1	Fanconi anemia pathway
TOP3B	Fanconi anemia pathway
ACSL1	Fatty acid biosynthesis
ACADM	Fatty acid degradation
ACADVL	Fatty acid degradation
ACSL1	Fatty acid degradation
PPT2	Fatty acid elongation
ACADM	Fatty acid metabolism
ACADVL	Fatty acid metabolism
ACSL1	Fatty acid metabolism
PPT2	Fatty acid metabolism
ACSL1	Ferroptosis
FTH1	Ferroptosis
GCLC	Ferroptosis
COL6A1	Focal adhesion
COL6A2	Focal adhesion
COL9A3	Focal adhesion
CTNNB1	Focal adhesion
FLNA	Focal adhesion
FLNC	Focal adhesion
ITGA11	Focal adhesion
LAMA5	Focal adhesion
LAMC1	Focal adhesion
MYLK	Focal adhesion
THBS1	Focal adhesion
CCNB2	FoxO signaling pathway
FOXG1	FoxO signaling pathway
LCT	Galactose metabolism
GUCY1A2	Gap junction
GCLC	Glutathione metabolism
IDH1	Glutathione metabolism
OPLAH	Glutathione metabolism
DGKB	Glycerolipid metabolism
CHAT	Glycerophospholipid metabolism
DGKB	Glycerophospholipid metabolism
PLA2G4F	Glycerophospholipid metabolism
CHDH	Glycine, serine and threonine metabolism
DAO	Glycine, serine and threonine metabolism
GNMT	Glycine, serine and threonine metabolism
PIPOX	Glycine, serine and threonine metabolism
SARDH	Glycine, serine and threonine metabolism
SDS	Glycine, serine and threonine metabolism
SHMT1	Glycine, serine and threonine metabolism
CHST11	Glycosaminoglycan biosynthesis - chondroitin sulfate / dermatan sulfate
EXT2	Glycosaminoglycan biosynthesis - heparan sulfate / heparin
NAGLU	Glycosaminoglycan degradation
B3GALT2	Glycosphingolipid biosynthesis - lacto and neolacto series
PIGK	Glycosylphosphatidylinositol (GPI)-anchor biosynthesis
SHMT1	Glyoxylate and dicarboxylate metabolism
PLA2G4F	GnRH signaling pathway
HHATL	Hedgehog signaling pathway
LRP2	Hedgehog signaling pathway
EIF2S1	Herpes simplex virus 1 infection
MYD88	Herpes simplex virus 1 infection
NXF1	Herpes simplex virus 1 infection
CNDP2	Histidine metabolism
SYCP3	Homologous recombination
TOP3B	Homologous recombination
XRCC3	Homologous recombination
PIK3CG	Inositol phosphate metabolism
GYS1	Insulin signaling pathway
PHKB	Insulin signaling pathway
PYGL	Insulin signaling pathway
PLA2G4F	Linoleic acid metabolism
AASS	Lysine degradation
ASH1L	Lysine degradation
PIPOX	Lysine degradation
SMYD1	Lysine degradation
SMYD2	Lysine degradation
CLN5	Lysosome
CTSA	Lysosome
CTSZ	Lysosome
MAN2B1	Lysosome
NAGLU	Lysosome
PPT2	Lysosome
SLC17A5	Lysosome
SORT1	Lysosome
DUSP10	MAPK signaling pathway
FLNA	MAPK signaling pathway
FLNC	MAPK signaling pathway
HSPA8	MAPK signaling pathway
MYD88	MAPK signaling pathway
PLA2G4F	MAPK signaling pathway
TIE1	MAPK signaling pathway
CTNNB1	Melanogenesis
DCT	Melanogenesis
FZD3	Melanogenesis
WNT10A	Melanogenesis
WNT3	Melanogenesis
AASS	Metabolic pathways
ACADM	Metabolic pathways
ACADVL	Metabolic pathways
ACER2	Metabolic pathways
ACSL1	Metabolic pathways
ACSS3	Metabolic pathways
ADK	Metabolic pathways
AK7	Metabolic pathways
ALOX5	Metabolic pathways
ASH1L	Metabolic pathways
ASL	Metabolic pathways
ASRGL1	Metabolic pathways
ATP6V1E1	Metabolic pathways
B3GALT2	Metabolic pathways
CA14	Metabolic pathways
CA8	Metabolic pathways
CDO1	Metabolic pathways
CHDH	Metabolic pathways
CMPK2	Metabolic pathways
CNDP2	Metabolic pathways
DAO	Metabolic pathways
DCK	Metabolic pathways
DCT	Metabolic pathways
DCTD	Metabolic pathways
DDOST	Metabolic pathways
DGKB	Metabolic pathways
DHDH	Metabolic pathways
DNMT3A	Metabolic pathways
DOLK	Metabolic pathways
EXT2	Metabolic pathways
GAL3ST1	Metabolic pathways
GALK2	Metabolic pathways
GALNT3	Metabolic pathways
GCLC	Metabolic pathways
GCNT4	Metabolic pathways
GLO1	Metabolic pathways
GMPS	Metabolic pathways
GNMT	Metabolic pathways
GUCY1A2	Metabolic pathways
GYS1	Metabolic pathways
IDH1	Metabolic pathways
KMO	Metabolic pathways
KYNU	Metabolic pathways
LCT	Metabolic pathways
LRAT	Metabolic pathways
MGAT2	Metabolic pathways
NAGLU	Metabolic pathways
NAT8L	Metabolic pathways
NDUFB5	Metabolic pathways
OPLAH	Metabolic pathways
PDE5A	Metabolic pathways
PDXK	Metabolic pathways
PIGK	Metabolic pathways
PIK3CG	Metabolic pathways
PIPOX	Metabolic pathways
PLA2G4F	Metabolic pathways
PPT2	Metabolic pathways
PYGL	Metabolic pathways
SARDH	Metabolic pathways
SDS	Metabolic pathways
SHMT1	Metabolic pathways
SIRT4	Metabolic pathways
SMYD1	Metabolic pathways
SMYD2	Metabolic pathways
TK1	Metabolic pathways
TPO	Metabolic pathways
TRIT1	Metabolic pathways
TYMP	Metabolic pathways
TYMS	Metabolic pathways
UCK2	Metabolic pathways
XDH	Metabolic pathways
DHDH	Metabolism of xenobiotics by cytochrome P450
EXO1	Mismatch repair
EIF2S1	Mitophagy - animal
OPTN	Mitophagy - animal
TOMM40	Mitophagy - animal
DNAH12	Motor proteins
DNAH3	Motor proteins
DNAH7	Motor proteins
DNAL1	Motor proteins
KIF11	Motor proteins
KIF15	Motor proteins
KIF6	Motor proteins
MYO15A	Motor proteins
MYO1C	Motor proteins
MYO9A	Motor proteins
WDR78	Motor proteins
CPSF2	mRNA surveillance pathway
GLE1	mRNA surveillance pathway
NCBP1	mRNA surveillance pathway
NXF1	mRNA surveillance pathway
ATP6V1E1	mTOR signaling pathway
FZD3	mTOR signaling pathway
SEC13	mTOR signaling pathway
WNT10A	mTOR signaling pathway
WNT3	mTOR signaling pathway
GALNT3	Mucin type O-glycan biosynthesis
GCNT4	Mucin type O-glycan biosynthesis
FTH1	Necroptosis
PLA2G4F	Necroptosis
PYGL	Necroptosis
RBCK1	Necroptosis
ADRA2C	Neuroactive ligand-receptor interaction
ADRB1	Neuroactive ligand-receptor interaction
CCK	Neuroactive ligand-receptor interaction
HTR4	Neuroactive ligand-receptor interaction
NPFFR1	Neuroactive ligand-receptor interaction
NPY5R	Neuroactive ligand-receptor interaction
PRLHR	Neuroactive ligand-receptor interaction
PTH1R	Neuroactive ligand-receptor interaction
TRHR	Neuroactive ligand-receptor interaction
DDOST	N-Glycan biosynthesis
DOLK	N-Glycan biosynthesis
MGAT2	N-Glycan biosynthesis
SIRT4	Nicotinate and nicotinamide metabolism
CA14	Nitrogen metabolism
CA8	Nitrogen metabolism
DHX33	NOD-like receptor signaling pathway
MYD88	NOD-like receptor signaling pathway
RBCK1	NOD-like receptor signaling pathway
GLE1	Nucleocytoplasmic transport
IPO7	Nucleocytoplasmic transport
KPNA2	Nucleocytoplasmic transport
NCBP1	Nucleocytoplasmic transport
NUP160	Nucleocytoplasmic transport
NUP88	Nucleocytoplasmic transport
NXF1	Nucleocytoplasmic transport
RANGAP1	Nucleocytoplasmic transport
SEC13	Nucleocytoplasmic transport
THOC1	Nucleocytoplasmic transport
TNPO3	Nucleocytoplasmic transport
UBE2I	Nucleocytoplasmic transport
XPOT	Nucleocytoplasmic transport
POLR2A	Nucleotide excision repair
ADK	Nucleotide metabolism
AK7	Nucleotide metabolism
CMPK2	Nucleotide metabolism
DCK	Nucleotide metabolism
DCTD	Nucleotide metabolism
GMPS	Nucleotide metabolism
TK1	Nucleotide metabolism
TYMP	Nucleotide metabolism
TYMS	Nucleotide metabolism
UCK2	Nucleotide metabolism
XDH	Nucleotide metabolism
SHMT1	One carbon pool by folate
TYMS	One carbon pool by folate
CCNB2	Oocyte meiosis
MAN2B1	Other glycan degradation
GALNT3	Other types of O-glycan biosynthesis
ATP6V1E1	Oxidative phosphorylation
NDUFB5	Oxidative phosphorylation
CCNB2	p53 signaling pathway
CHEK1	p53 signaling pathway
THBS1	p53 signaling pathway
DHDH	Pentose and glucuronate interconversions
ACSL1	Peroxisome
DAO	Peroxisome
IDH1	Peroxisome
MPV17L	Peroxisome
PIPOX	Peroxisome
XDH	Peroxisome
ATP6V1E1	Phagosome
EEA1	Phagosome
THBS1	Phagosome
DGKB	Phosphatidylinositol signaling system
CNGB1	Phototransduction
RCVRN	Phototransduction
TEX10	Polycomb repressive complex
ACADM	PPAR signaling pathway
ACSL1	PPAR signaling pathway
CCNB2	Progesterone-mediated oocyte maturation
ACSS3	Propanoate metabolism
PSMB2	Proteasome
PSMD12	Proteasome
PSMD7	Proteasome
HSPA5	Protein export
DDOST	Protein processing in endoplasmic reticulum
EIF2S1	Protein processing in endoplasmic reticulum
HSPA5	Protein processing in endoplasmic reticulum
HSPA8	Protein processing in endoplasmic reticulum
HSPBP1	Protein processing in endoplasmic reticulum
PDIA4	Protein processing in endoplasmic reticulum
SEC13	Protein processing in endoplasmic reticulum
ADK	Purine metabolism
AK7	Purine metabolism
DCK	Purine metabolism
GMPS	Purine metabolism
GUCY1A2	Purine metabolism
PDE5A	Purine metabolism
XDH	Purine metabolism
CMPK2	Pyrimidine metabolism
DCK	Pyrimidine metabolism
DCTD	Pyrimidine metabolism
TK1	Pyrimidine metabolism
TYMP	Pyrimidine metabolism
TYMS	Pyrimidine metabolism
UCK2	Pyrimidine metabolism
GLO1	Pyruvate metabolism
ARPC4	Regulation of actin cytoskeleton
IQGAP1	Regulation of actin cytoskeleton
ITGA11	Regulation of actin cytoskeleton
MYLK	Regulation of actin cytoskeleton
WASL	Regulation of actin cytoskeleton
LRAT	Retinol metabolism
MRPL11	Ribosome
MRPL12	Ribosome
MRPL13	Ribosome
MRPL2	Ribosome
RPL12	Ribosome
RPL18A	Ribosome
RPL23A	Ribosome
RPL28	Ribosome
RPL32	Ribosome
RPL5	Ribosome
RPLP0	Ribosome
RPS12	Ribosome
RPS20	Ribosome
RPS3A	Ribosome
RPS4X	Ribosome
FBL	Ribosome biogenesis in eukaryotes
GAR1	Ribosome biogenesis in eukaryotes
HEATR1	Ribosome biogenesis in eukaryotes
IMP4	Ribosome biogenesis in eukaryotes
MDN1	Ribosome biogenesis in eukaryotes
MPHOSPH10	Ribosome biogenesis in eukaryotes
NAT10	Ribosome biogenesis in eukaryotes
NOP58	Ribosome biogenesis in eukaryotes
NXF1	Ribosome biogenesis in eukaryotes
UTP15	Ribosome biogenesis in eukaryotes
UTP18	Ribosome biogenesis in eukaryotes
WDR3	Ribosome biogenesis in eukaryotes
WDR43	Ribosome biogenesis in eukaryotes
ADAR	RIG-I-like receptor signaling pathway
PIN1	RIG-I-like receptor signaling pathway
EXOSC1	RNA degradation
EXOSC10	RNA degradation
POLR2A	RNA polymerase
ARPC4	Salmonella infection
CASP3	Salmonella infection
CTNNB1	Salmonella infection
FLNA	Salmonella infection
FLNC	Salmonella infection
MYD88	Salmonella infection
PIK3CG	Salmonella infection
S100A1	Salmonella infection
WASL	Salmonella infection
STX17	SNARE interactions in vesicular transport
ACER2	Sphingolipid metabolism
GAL3ST1	Sphingolipid metabolism
HSPA8	Spliceosome
NCBP1	Spliceosome
RBM25	Spliceosome
SF3A3	Spliceosome
SNRNP70	Spliceosome
THOC1	Spliceosome
GYS1	Starch and sucrose metabolism
PYGL	Starch and sucrose metabolism
SOAT1	Steroid biosynthesis
URM1	Sulfur relay system
CDO1	Taurine and hypotaurine metabolism
ACVR1	TGF-beta signaling pathway
FST	TGF-beta signaling pathway
LTBP1	TGF-beta signaling pathway
THBS1	TGF-beta signaling pathway
THSD4	TGF-beta signaling pathway
AK7	Thiamine metabolism
ARPC4	Tight junction
MYD88	Toll-like receptor signaling pathway
KMO	Tryptophan metabolism
KYNU	Tryptophan metabolism
DCT	Tyrosine metabolism
TPO	Tyrosine metabolism
UBA1	Ubiquitin mediated proteolysis
UBE2C	Ubiquitin mediated proteolysis
UBE2I	Ubiquitin mediated proteolysis
SDS	Valine, leucine and isoleucine biosynthesis
ACADM	Valine, leucine and isoleucine degradation
DDOST	Various types of N-glycan biosynthesis
MGAT2	Various types of N-glycan biosynthesis
GUCY1A2	Vascular smooth muscle contraction
MYLK	Vascular smooth muscle contraction
PLA2G4F	Vascular smooth muscle contraction
PLA2G4F	VEGF signaling pathway
CDK9	Viral life cycle - HIV-1
PIN1	Viral life cycle - HIV-1
TNPO3	Viral life cycle - HIV-1
PDXK	Vitamin B6 metabolism
AXIN1	Wnt signaling pathway
CTNNB1	Wnt signaling pathway
FZD3	Wnt signaling pathway
SFRP2	Wnt signaling pathway
WNT10A	Wnt signaling pathway
WNT3	Wnt signaling pathway

## Sheet: X. tropicalis (Pelzer et al)
Pathway	Genes	pval	pval_adj
Cell cycle	CDK2,E2F3,GADD45A,GADD45G,HDAC1,MCM2,MCM4,MCM5,MTBP,ORC1,PCNA,RBL1,TICRR,ZMCM3,AURKB,BUB1,CCNA2,CCNB1.2,CCNB2,CCNB3,CCNE2,CDC20,CDC25A,CDCA5,CDK1,FBXO5,MAD2L1,NDC80,PLK1,TGFB1,TGFB2,TRIP13	9.42e-08	4.71e-07
Neuroactive ligand-receptor interaction	C3,CHRNA1,CRH,F2R,F2RL3,GNRHR,GRP,LEP,LEPR,LYPD6B,MCHR1.2,NPY5R,P2RX1,PENK,PLG,PNOC,AVPR2,CHRNB4,CNR1,CRHR1.2,DRD1C,GABRA2,GABRB2,GHR,GHSR,GLRA3,GRIA4,GRID2,GRIN1,GRIN2B,GRIN2D,GRIN3B,HTR1F,LOC100494508,OPRL1,PYY,SSTR2,SSTR5,TRHR2,UTS2,UTS2B,CHRNG,CRHR1.1,LPAR3,PTAFR,ADRA2C,CHRM4,GABRA1,GABRG3,GRIA2,GRM7,MCHR1.1,OPRM1	1.12e-05	2.81e-05
ECM-receptor interaction	COL2A1,FN1,HMMR,ITGA2,ITGA4,ITGA5,THBS2,LOC100486357,RELN,COL9A1,COL9A2,COL9A3,FREM1,FREM2,LAMB4,SV2A	0.00274036	0.00456726
p53 signaling pathway	CDK2,GADD45A,GADD45G,GTSE1,SERPINE1,SESN1,SESN3,CCNB1.2,CCNB2,CCNE2,CDK1,RRM2.2,TP73	0.0275276	0.0344095
Drug metabolism - other enzymes	GSTP1,NME4,NME6,UCK2,UMPS,UPP2,GSTO2,LOC100127860,TYMP,RRM1,RRM2.2	0.0385573	0.0385573
