# Supplementary material for: Differential Gene Expression Across Species Following Spinal Cord Injury: A Systematic Review and Meta-Analysis
Source: Mol Neurobiol. 2025 Dec 20;63(1):315. doi: 10.1007/s12035-025-05496-y (PMC12718242; doi:10.1007/s12035-025-05496-y)
Supplement: Supplementary file 4 — (XLSX 11.4 KB) [file 12035_2025_5496_MOESM4_ESM.xlsx]

## Sheet: Week 1 oppositley regulated DEG
LPL
GCNT1
TGM1
COL8A1
GPR160
COX6A2
PTCHD1
SYT8
RHCG
MGST1
IGSF10
IQGAP3
CTSH
GJB5
IGFBPL1
NIPAL1
WIF1
AVIL
WNT2
SOAT2
NPPB
NTRK1
SPHK1
TMEM30B
GFRA3
ACTR3B
TMPRSS4
GDF3
CCNB2
CCNB1
RRM2
PLK1
NEK2
KIF23
SHCBP1
TK1
ASF1B
RACGAP1
CDC20
CCNF
DEPDC1A
MAD2L1
GMNN
NME4
SMC2
DAB2
FBXO5
FEN1
CHAF1A
MCM4
DCK
TIPIN
DSCC1
CFL1
NCF1
SLC16A3
GATA6
URAH
ANGPT2
COX6A2
PTCHD1
SYT8
RHCG
MGST1
IGSF10
IQGAP3
CTSH
GJB5
IGFBPL1
NIPAL1
WIF1
AVIL
WNT2
SOAT2
NPPB
NTRK1
SPHK1
TMEM30B
GFRA3
GCM2
S100A1
CCNA2
PYGL
COX4I2
FN1
C3
CFB
CSPG4
XDH
TPSB2
RAI14
NPR1
BST1
GBP6
ANPEP
OLFM4
VIM
FAU
VWDE
INHBA
CENPE
THBS1
HIST1H1B
F7
FLRT3
H2AFX
COL18A1
FRRS1
NEURL3
NLRP3
EPSTI1
TNFRSF26
CYR61
PIK3CG
TRIM14
COL10A1
MMP10
PTGIR
COL1A1
C1QC
PADI4
LTBP2
FBLN2
COL6A3
COL14A1
TNC
ADAMTS7
STEAP4
COL7A1
NNMT
ADAMTS12
CD109
CYP4B1
COL28A1
IGFBP3
CD93
IL6
FST
FLNC
GADD45G
ATF3
PENK
NID2
ARMC4
ALDOC
JUN
TTLL3
NOS1
MYO1B
BTBD3
MRC1
CKMT1
DHCR24
BCAN
CEBPD
LFNG
BAG3
CNN2
ENO2
AGT
RADIL
KLHL31
EFNB1
HRH3
TRIM66
ENTPD3
ILDR1
ADPRHL1
KIF6
ENPP2
CBLN1
VSTM2L
NEFM
ATP1B2
SNAP25
SLC1A2
SLC6A1
NEFH
SLC4A4
SLC39A12
UPK1B
DDIT4L
PYGM
LYVE1
MMP15
APH1B
CD163
TSPAN13
TIMP3
ASB2
METRN
PLXNB1
GABBR1
SLC9A3R2
SLC1A4
ADRB1
PPAP2B
CALB2
RIIAD1
SNTG1
JAKMIP1
UNC5B
IL6
MYRIP
ANKRD34C
COL25A1
CNTN4
CHRNA4
CACNA1I
GPR22
SYT10
GPR26
SLC5A7
GLS2
OTOF
HTR5A
LRRC3B
CAMKV
CHRM3
EBF2
CALB1
MRAP2
HTR1A
MYT1L
MAP3K9
STXBP5L
LHX1
GPR83
BAIAP3
CHN1
LRP1B
SYCP3
KCNN2
CGN
GALNT13
ANKFN1
LYPD6
GRIN2A
ADRA2C
SLCO1C1
TFAP2B
GRIN2B
CCK
AK7
ADAMTS20
SLC15A2
TRIM7
FAT3
