# Supplementary material for: Differential Gene Expression Across Species Following Spinal Cord Injury: A Systematic Review and Meta-Analysis
Source: Mol Neurobiol. 2025 Dec 20;63(1):315. doi: 10.1007/s12035-025-05496-y (PMC12718242; doi:10.1007/s12035-025-05496-y)
Supplement: Supplementary file 5 — (CSV 137 KB) [file 12035_2025_5496_MOESM5_ESM.csv]

# background genes	# genes	category	chart color	description	FDR value	genes	network.SUID	nodes.SUID	p-value	PMID	term name	transferred FDR value	year
2079	67	COMPARTMENTS		Extracellular region	7.05E-10	EFNB1|NID2|OLFM4|CBLN1|CTSH|PLAT|LFNG|COL1A1|INHBA|C3|LYVE1|FST|ENPP2|CCN3|THBS1|COL8A1|LTBP2|BST1|TNC|CENPE|CALB1|WNT2|TIMP3|SLC1A2|MMP10|IGSF10|WIF1|COL6A3|COL14A1|ANPEP|CALB2|CSPG4|ANGPT2|COL10A1|BCAN|COL7A1|FLRT3|FN1|CD163|COL18A1|AGT|VSTM2L|C1QC|PADI4|F7|NPPB|IGFBPL1|XDH|EGFL6|IGFBP3|CCK|CNTN4|COL25A1|FBLN2|IL6|CCN1|PENK|TMPRSS4|CFB|HGFAC|FAU|CFL1|H2AX|ENO2|VIM|TPSB2|LPL	128	277|286|3163|367|430|451|3118|313|577|466|949|880|1183|1201|490|289|616|1549|301|760|382|1669|295|547|586|3100|1678|319|307|433|376|472|514|655|1570|664|2482|331|496|325|502|2815|910|2833|478|565|3253|1984|1672|643|571|1552|604|337|355|595|901|1762|445|1633|3058|1057|1144|253|553|3226|460	3.06E-13		GOCC:0005576	0.915181088	0
259	21	COMPARTMENTS		Extracellular matrix	4.89E-08	NID2|COL1A1|THBS1|COL8A1|LTBP2|TNC|WNT2|TIMP3|MMP10|COL6A3|COL14A1|COL10A1|BCAN|COL7A1|FLRT3|FN1|COL18A1|AGT|FBLN2|IL6|CCN1	128	286|313|490|289|616|301|1669|295|586|319|307|655|1570|664|2482|331|325|502|337|355|595	4.25E-11		GOCC:0031012	0.731069114	0
3860	92	COMPARTMENTS		Cell periphery	5.86E-08	EFNB1|TGM1|NID2|OLFM4|CBLN1|MMP15|COL1A1|SLC1A4|GPR83|C3|CD93|ATP1B2|SNAP25|CHRM3|LYVE1|THBS1|COL8A1|APH1B|LTBP2|SLC5A7|UPK1B|KCNN2|BST1|TNC|CALB1|WNT2|TIMP3|RHCG|CGN|OTOF|GFRA3|SLC1A2|MMP10|GPR26|HTR5A|NCF1|PTGIR|COL6A3|COL14A1|ANPEP|GPR22|CSPG4|KCNK10|DAB2|SPHK1|HTR1A|BAIAP3|FLNC|COL7A1|GRIN2A|TMEM212|FLRT3|GJB5|HRH3|ILDR1|FN1|GPR160|ARC|PLXNB1|CD163|COL18A1|AGT|ADRB1|CHRNA4|JUN|PLPP3|GABBR1|PT…	128	277|3178|286|3163|367|388|313|856|3124|466|919|3169|370|1045|949|490|289|3133|616|1333|1543|3256|1549|301|382|1669|295|3232|1747|1039|1768|547|586|1813|985|1966|3103|319|307|433|3184|472|3181|1210|1189|532|2377|1225|664|1012|3157|2482|2332|2518|1756|331|3091|2458|3265|496|325|502|2443|1000|220|1195|2347|2866|1984|3097|604|337|2959|355|2695|3016|595|718|3217|862|895|280|1057|2671|2266|3154|508|301…	7.64E-11		GOCC:0071944	0.723210238	0
198	18	COMPARTMENTS		Collagen-containing extracellular matrix	1.14E-07	NID2|COL1A1|THBS1|COL8A1|TNC|WNT2|TIMP3|COL6A3|COL14A1|COL10A1|BCAN|COL7A1|FN1|COL18A1|AGT|FBLN2|IL6|CCN1	128	286|313|490|289|301|1669|295|319|307|655|1570|664|331|325|502|337|355|595	1.98E-10		GOCC:0062023	0.694309515	0
259	19	COMPARTMENTS		External encapsulating structure	8.14E-07	NID2|COL1A1|THBS1|COL8A1|LTBP2|TNC|WNT2|TIMP3|MMP10|COL6A3|COL14A1|COL7A1|FLRT3|FN1|COL18A1|AGT|FBLN2|IL6|CCN1	128	286|313|490|289|616|301|1669|295|586|319|307|664|2482|331|325|502|337|355|595	1.77E-09		GOCC:0030312	0.60893756	0
14060	211	COMPARTMENTS		Cellular anatomical entity	1.65E-05	PYGM|EFNB1|TGM1|NID2|PYGL|OLFM4|CBLN1|MMP15|NME4|CTSH|PLAT|NEFM|LFNG|COL1A1|SYT10|FBXO5|GMNN|SLC1A4|INHBA|GPR83|C3|CD93|ATP1B2|GADD45G|SNAP25|CHRM3|LYVE1|CCNB1|FST|AVIL|ENPP2|CCN3|THBS1|KIF23|COL8A1|APH1B|TIPIN|LTBP2|TSPAN13|MCM4|ASF1B|SLC5A7|UPK1B|KCNN2|BST1|TNC|CENPE|CALB1|WNT2|TIMP3|AK7|RHCG|GATA6|CGN|OTOF|STXBP5L|GFRA3|TRIM7|SLC1A2|MMP10|IGSF10|GPR26|SMC2|WIF1|DCK|CD109|KIF6|COX6A2|HTR5A|CCNB…	128	217|277|3178|286|271|3163|367|388|397|430|451|526|3118|313|679|685|778|856|577|3124|466|919|3169|958|370|1045|949|784|880|3166|1183|1201|490|742|289|3133|829|616|3112|688|700|1333|1543|3256|1549|301|760|382|1669|295|412|3232|1729|1747|1039|1033|1768|3205|547|586|3100|1813|736|1678|1723|1558|1312|1888|985|724|1966|3103|259|319|772|307|433|796|424|1078|2170|3160|3184|3145|730|1711|376|343|559|472|3…	4.29E-08		GOCC:0110165	0.478251606	0
36	8	COMPARTMENTS		Collagen trimer	1.84E-05	COL1A1|COL8A1|COL6A3|COL14A1|COL10A1|COL7A1|COL18A1|COL25A1	128	313|289|319|307|655|664|325|604	5.60E-08		GOCC:0005581	0.473518218	0
3535	79	COMPARTMENTS		Plasma membrane	1.84E-05	EFNB1|TGM1|NID2|OLFM4|CBLN1|MMP15|SLC1A4|GPR83|C3|CD93|ATP1B2|SNAP25|CHRM3|LYVE1|THBS1|APH1B|SLC5A7|UPK1B|KCNN2|BST1|WNT2|RHCG|CGN|OTOF|GFRA3|SLC1A2|GPR26|HTR5A|NCF1|PTGIR|ANPEP|GPR22|CSPG4|KCNK10|DAB2|SPHK1|HTR1A|BAIAP3|FLNC|GRIN2A|TMEM212|FLRT3|GJB5|HRH3|ILDR1|FN1|GPR160|ARC|PLXNB1|CD163|AGT|ADRB1|CHRNA4|JUN|PLPP3|GABBR1|PTCHD1|XDH|STEAP4|COL25A1|CACNA1I|IL6|ADRA2C|SLC4A4|RACGAP1|SLC9A3R2|SLC15…	128	277|3178|286|3163|367|388|856|3124|466|919|3169|370|1045|949|490|3133|1333|1543|3256|1549|1669|3232|1747|1039|1768|547|1813|985|1966|3103|433|3184|472|3181|1210|1189|532|2377|1225|1012|3157|2482|2332|2518|1756|331|3091|2458|3265|496|502|2443|1000|220|1195|2347|2866|1984|3097|604|2959|355|2695|3016|718|3217|862|895|280|1057|2671|2266|3154|508|3019|1018|1642|3127|1027	6.12E-08		GOCC:0005886	0.473518218	0
1027	34	COMPARTMENTS		Extracellular space	7.57E-05	EFNB1|OLFM4|CTSH|PLAT|COL1A1|INHBA|C3|LYVE1|FST|ENPP2|THBS1|CALB1|MMP10|ANPEP|CALB2|CSPG4|ANGPT2|FN1|COL18A1|AGT|C1QC|F7|IGFBPL1|XDH|IGFBP3|COL25A1|IL6|TMPRSS4|CFB|FAU|CFL1|ENO2|VIM|LPL	128	277|3163|430|451|313|577|466|949|880|1183|490|382|586|433|376|472|514|331|325|502|910|478|3253|1984|643|604|355|1762|445|3058|1057|253|553|460	2.96E-07		GOCC:0005615	0.412090412	0
792	28	COMPARTMENTS		Integral component of plasma membrane	2.50E-04	EFNB1|MMP15|C3|ATP1B2|LYVE1|UPK1B|RHCG|SLC1A2|NCF1|CSPG4|HTR1A|GRIN2A|FLRT3|FN1|PLXNB1|CD163|AGT|CHRNA4|GABBR1|XDH|COL25A1|CACNA1I|IL6|SLC15A2|NTRK1|CCR3|MRC1|GRIN2B	128	277|388|466|3169|949|1543|3232|547|1966|472|532|1012|2482|331|3265|496|502|1000|2347|1984|604|2959|355|862|280|2671|508|1018	1.07E-06		GOCC:0005887	0.360205999	0
5325	99	COMPARTMENTS		Protein-containing complex	8.80E-04	OLFM4|PLAT|COL1A1|INHBA|C3|ATP1B2|SNAP25|CCNB1|FST|THBS1|KIF23|COL8A1|APH1B|TIPIN|MCM4|ASF1B|TNC|WNT2|RHCG|STXBP5L|SLC1A2|MMP10|SMC2|DCK|KIF6|COX6A2|CCNB2|NCF1|S100A1|COL6A3|MAD2L1|COL14A1|PLK1|CKMT1B|CHAF1A|FEN1|ARMC4|CALB2|GLS2|DAB2|ANGPT2|HTR1A|DSCC1|COL10A1|COL7A1|GRIN2A|TMEM212|NLRP3|GJB5|ATF3|ILDR1|FN1|GPR160|PLXNB1|CD163|COL18A1|RRM2|AGT|NPR1|BAG3|CHRNA4|JUN|CDC20|C1QC|F7|COX4I2|NPPB|GABBR…	128	3163|451|313|577|466|3169|370|784|880|490|742|289|3133|829|688|700|301|1669|3232|1033|547|586|736|1723|1312|1888|724|1966|259|319|772|307|796|424|1078|730|1711|376|343|1210|514|532|706|655|664|1012|3157|2488|2332|964|1756|331|3091|3265|496|325|418|502|400|2395|1000|220|802|910|478|1897|565|2347|1984|643|484|3193|571|748|604|3220|2959|355|2854|718|712|445|1978|280|3058|1057|1144|253|265|553|973|31…	4.59E-06		GOCC:0032991	0.305551733	0
5715	104	COMPARTMENTS		Membrane	0.001	EFNB1|TGM1|NID2|OLFM4|CBLN1|MMP15|NME4|SLC1A4|GPR83|C3|CD93|ATP1B2|SNAP25|CHRM3|LYVE1|THBS1|APH1B|TSPAN13|SLC5A7|UPK1B|KCNN2|BST1|TNC|WNT2|RHCG|GATA6|CGN|OTOF|STXBP5L|GFRA3|SLC1A2|GPR26|CD109|COX6A2|HTR5A|NCF1|PTGIR|ANPEP|CKMT1B|SOAT2|GPR22|KREMEN2|FEN1|CSPG4|KCNK10|DAB2|SPHK1|HTR1A|BAIAP3|FLNC|BCAN|COL7A1|GRIN2A|TMEM212|NLRP3|FLRT3|GJB5|HRH3|ILDR1|FN1|GPR160|ARC|PLXNB1|CD163|AGT|NPR1|ADRB1|CHRNA…	128	277|3178|286|3163|367|388|397|856|3124|466|919|3169|370|1045|949|490|3133|3112|1333|1543|3256|1549|301|1669|3232|1729|1747|1039|1033|1768|547|1813|1558|1888|985|1966|3103|433|424|2170|3184|3145|730|472|3181|1210|1189|532|2377|1225|1570|664|1012|3157|2488|2482|2332|2518|1756|331|3091|2458|3265|496|502|400|2443|1000|220|1195|3130|1897|2347|2866|1984|3097|3193|3199|604|2959|355|2695|2854|3016|718|32…	5.86E-06		GOCC:0016020	0.3	0
20	5	COMPARTMENTS		Fibrinogen complex	0.0019	PLAT|THBS1|FN1|F7|IL6	128	451|490|331|478|355	1.17E-05		GOCC:0005577	0.27212464	0
1053	30	COMPARTMENTS		Cell junction	0.0042	EFNB1|CBLN1|NEFM|SNAP25|AVIL|CCN3|SLC5A7|TNC|CALB1|CGN|OTOF|SLC1A2|CALB2|CSPG4|DAB2|SPHK1|FLNC|GRIN2A|FLRT3|GJB5|ILDR1|ARC|PLPP3|PENK|SLC9A3R2|CFL1|VIM|CNN2|GRIN2B|SLC6A1	128	277|367|526|370|3166|1201|1333|301|382|1747|1039|547|376|472|1210|1189|1225|1012|2482|2332|1756|2458|1195|901|3217|1057|553|2251|1018|1027	2.72E-05		GOCC:0030054	0.237675071	0
2125	48	COMPARTMENTS		Vesicle	0.0055	EFNB1|TGM1|PYGL|OLFM4|CTSH|PLAT|SYT10|C3|CD93|SNAP25|LYVE1|THBS1|APH1B|UPK1B|BST1|CALB1|TIMP3|OTOF|CD109|NCF1|ANPEP|MYRIP|KREMEN2|CSPG4|DAB2|SPHK1|BAIAP3|COL7A1|FN1|CD163|COL18A1|AGT|ADRB1|SYT8|MYO1B|ALDOC|MGST1|PENK|TMPRSS4|NTRK1|CFL1|H2AX|ENO2|VIM|MRC1|CNN2|GRIN2B|HSPH1	128	277|3178|271|3163|430|451|679|466|919|370|949|490|3133|1543|1549|382|295|1039|1558|1966|433|3160|3145|472|1210|1189|2377|664|331|496|325|502|2443|2302|3193|247|3199|901|1762|280|1057|1144|253|553|508|2251|1018|2737	3.93E-05		GOCC:0031982	0.225963731	0
564	20	COMPARTMENTS		Supramolecular polymer	0.0055	NEFM|COL1A1|SLC1A4|AVIL|COL8A1|CENPE|COL6A3|NEFH|FLNC|COL10A1|FN1|ADPRHL1|NPPB|MYO1B|RADIL|CFL1|ENO2|VIM|ASB2|UPP2	128	526|313|856|3166|289|760|319|559|1225|655|331|3151|565|3193|3220|1057|253|553|3175|2878	3.83E-05		GOCC:0099081	0.225963731	0
844	25	COMPARTMENTS		Supramolecular complex	0.0093	NEFM|COL1A1|SLC1A4|CCNB1|AVIL|COL8A1|CENPE|COL6A3|MAD2L1|PLK1|NEFH|FLNC|COL10A1|COL7A1|FN1|NEK2|ADPRHL1|NPPB|MYO1B|RADIL|CFL1|ENO2|VIM|ASB2|UPP2	128	526|313|856|784|3166|289|760|319|772|796|559|1225|655|664|331|754|3151|565|3193|3220|1057|253|553|3175|2878	7.31E-05		GOCC:0099080	0.203151705	0
172	10	COMPARTMENTS		Endoplasmic reticulum lumen	0.0107	COL1A1|C3|THBS1|COL6A3|COL10A1|FN1|COL18A1|F7|IGFBP3|IL6	128	313|466|490|319|655|331|325|478|643|355	8.79E-05		GOCC:0005788	0.197061622	0
21	4	COMPARTMENTS		Complex of collagen trimers	0.0264	COL1A1|COL8A1|COL10A1|COL7A1	128	313|289|655|664	2.30E-04		GOCC:0098644	0.157839607	0
555	18	COMPARTMENTS		Supramolecular fiber	0.0298	NEFM|COL1A1|SLC1A4|AVIL|CENPE|COL6A3|NEFH|FLNC|FN1|ADPRHL1|NPPB|MYO1B|RADIL|CFL1|ENO2|VIM|ASB2|UPP2	128	526|313|856|3166|760|319|559|1225|331|3151|565|3193|3220|1057|253|553|3175|2878	2.70E-04		GOCC:0099512	0.152578374	0
1507	35	COMPARTMENTS		Integral component of membrane	0.0323	EFNB1|MMP15|SLC1A4|C3|ATP1B2|LYVE1|APH1B|SLC5A7|UPK1B|KCNN2|RHCG|SLC1A2|NCF1|CSPG4|HTR1A|GRIN2A|FLRT3|FN1|PLXNB1|CD163|AGT|CHRNA4|PLPP3|GABBR1|XDH|STEAP4|COL25A1|CACNA1I|IL6|TMPRSS4|SLC15A2|NTRK1|CCR3|MRC1|GRIN2B	128	277|388|856|466|3169|949|3133|1333|1543|3256|3232|547|1966|472|532|1012|2482|331|3265|496|502|1000|1195|2347|1984|3097|604|2959|355|1762|862|280|2671|508|1018	3.10E-04		GOCC:0016021	0.149079748	0
10	3	COMPARTMENTS		Neurofilament	0.0478	NEFM|NEFH|ENO2	128	526|559|253	4.80E-04		GOCC:0005883	0.13205721	0
1606	36	COMPARTMENTS		Intrinsic component of membrane	0.0478	EFNB1|TGM1|MMP15|SLC1A4|C3|ATP1B2|LYVE1|APH1B|SLC5A7|UPK1B|KCNN2|RHCG|SLC1A2|NCF1|CSPG4|HTR1A|GRIN2A|FLRT3|FN1|PLXNB1|CD163|AGT|CHRNA4|PLPP3|GABBR1|XDH|STEAP4|COL25A1|CACNA1I|IL6|TMPRSS4|SLC15A2|NTRK1|CCR3|MRC1|GRIN2B	128	277|3178|388|856|466|3169|949|3133|1333|1543|3256|3232|547|1966|472|532|1012|2482|331|3265|496|502|1000|1195|2347|1984|3097|604|2959|355|1762|862|280|2671|508|1018	4.80E-04		GOCC:0031224	0.13205721	0
10	3	COMPARTMENTS		Inhibin complex	0.0478	INHBA|FST|CALB2	128	577|880|376	4.80E-04		GOCC:0043511	0.13205721	0
5657	122	GO Biological Process		Developmental process	6.77E-08	EFNB1|TGM1|CBLN1|MMP15|CTSH|LFNG|COL1A1|FBXO5|GMNN|INHBA|C3|ATP1B2|GADD45G|CHRM3|LYVE1|CCNB1|FST|AVIL|CCN3|THBS1|COL8A1|ASF1B|SLC5A7|UPK1B|TNC|CALB1|WNT2|RHCG|GATA6|GFRA3|VWDE|SLC1A2|IGSF10|WIF1|CD109|HTR5A|CCNB2|S100A1|COL6A3|ANPEP|SOAT2|KREMEN2|ARMC4|NEFH|CSPG4|DAB2|SPHK1|ANGPT2|BAIAP3|FLNC|COL10A1|H1-5|BCAN|GDF3|COL7A1|GRIN2A|UNC5B|FLRT3|GJB5|ATF3|FN1|ARC|PLXNB1|COL18A1|RRM2|IQGAP3|AGT|NEK2|BA…	128	277|3178|367|388|430|3118|313|685|778|577|466|3169|958|1045|949|784|880|3166|1201|490|289|700|1333|1543|301|382|1669|3232|1729|1768|3121|547|3100|1678|1558|985|724|259|319|433|2170|3145|1711|559|472|1210|1189|514|2377|1225|655|1096|1570|1174|664|1012|2476|2482|2332|964|331|2458|3265|325|418|1303|502|754|2395|2443|220|1195|2173|802|2815|3151|2833|478|565|2347|2866|1984|3142|3097|1672|643|2899|3187…	4.32E-12		GO:0032502	0.716941133	0
1079	42	GO Biological Process		Cell-cell signaling	6.93E-07	EFNB1|CBLN1|PLAT|SYT10|SLC1A4|INHBA|C3|SNAP25|CHRM3|SLC5A7|KCNN2|TNC|WNT2|OTOF|SLC1A2|WIF1|HTR5A|PTGIR|KREMEN2|DAB2|GJD4|HTR1A|GRIN2A|GJB5|HRH3|ILDR1|AGT|ADRB1|CHRNA4|PLPP3|GABBR1|PTCHD1|SYT8|IL6|ADRA2C|PENK|NPY5R|DDIT3|GRIN2B|LHX1|NOS1|SLC6A1	128	277|367|451|679|856|577|466|370|1045|1333|3256|301|1669|1039|547|1678|985|3103|3145|1210|2329|532|1012|2332|2518|1756|502|2443|1000|1195|2347|2866|2302|355|2695|901|895|973|1018|1654|1642|1027	8.83E-11		GO:0007267	0.615926677	0
5117	110	GO Biological Process		Anatomical structure development	9.04E-07	EFNB1|TGM1|CBLN1|MMP15|CTSH|LFNG|COL1A1|FBXO5|GMNN|INHBA|C3|ATP1B2|CHRM3|LYVE1|CCNB1|FST|AVIL|CCN3|THBS1|COL8A1|ASF1B|SLC5A7|UPK1B|TNC|CALB1|WNT2|RHCG|GATA6|GFRA3|VWDE|SLC1A2|WIF1|CD109|HTR5A|CCNB2|S100A1|COL6A3|ANPEP|KREMEN2|ARMC4|NEFH|CSPG4|DAB2|SPHK1|ANGPT2|FLNC|COL10A1|H1-5|BCAN|GDF3|COL7A1|GRIN2A|UNC5B|FLRT3|GJB5|ATF3|FN1|ARC|PLXNB1|COL18A1|RRM2|IQGAP3|AGT|NEK2|BAG3|JUN|PLPP3|DHCR24|CDC20|VS…	128	277|3178|367|388|430|3118|313|685|778|577|466|3169|1045|949|784|880|3166|1201|490|289|700|1333|1543|301|382|1669|3232|1729|1768|3121|547|1678|1558|985|724|259|319|433|3145|1711|559|472|1210|1189|514|1225|655|1096|1570|1174|664|1012|2476|2482|2332|964|331|2458|3265|325|418|1303|502|754|2395|220|1195|2173|802|2815|3151|478|565|2866|1984|3142|2899|2908|3250|247|571|748|1552|3220|3211|355|886|3244|59…	1.73E-10		GO:0048856	0.604383157	0
6490	126	GO Biological Process		Multicellular organismal process	9.21E-06	EFNB1|TGM1|CBLN1|MMP15|CTSH|PLAT|LFNG|COL1A1|SYT10|FBXO5|SLC1A4|INHBA|GPR83|C3|ATP1B2|SNAP25|CHRM3|CCNB1|FST|MRAP2|AVIL|CCN3|THBS1|COL8A1|ASF1B|SLC5A7|KCNN2|TNC|CALB1|WNT2|TIMP3|GATA6|OTOF|GFRA3|SLC1A2|IGSF10|CD109|HTR5A|CCNB2|S100A1|ANPEP|PLK1|SOAT2|KREMEN2|FEN1|ARMC4|NEFH|CSPG4|KCNK10|SPHK1|ANGPT2|HTR1A|COL10A1|BCAN|GDF3|COL7A1|GRIN2A|UNC5B|FLRT3|GJB5|HRH3|ILDR1|FN1|ARC|PLXNB1|COL18A1|RRM2|AGT|…	128	277|3178|367|388|430|451|3118|313|679|685|856|577|3124|466|3169|370|1045|784|880|3208|3166|1201|490|289|700|1333|3256|301|382|1669|295|1729|1039|1768|547|3100|1558|985|724|259|433|796|2170|3145|730|1711|559|472|3181|1189|514|532|655|1570|1174|664|1012|2476|2482|2332|2518|1756|331|2458|3265|325|418|502|754|400|2395|2443|1000|220|1195|2173|802|2815|3151|2833|478|565|2347|2866|3142|643|2899|2908|325…	2.35E-09		GO:0032501	0.503574037	0
426	23	GO Biological Process		Trans-synaptic signaling	2.73E-05	CBLN1|PLAT|SYT10|SLC1A4|SNAP25|CHRM3|SLC5A7|OTOF|SLC1A2|HTR5A|HTR1A|GRIN2A|HRH3|ADRB1|CHRNA4|GABBR1|PTCHD1|SYT8|PENK|NPY5R|GRIN2B|NOS1|SLC6A1	128	367|451|679|856|370|1045|1333|1039|547|985|532|1012|2518|2443|1000|2347|2866|2302|901|895|1018|1642|1027	8.71E-09		GO:0099537	0.456383735	0
5057	104	GO Biological Process		Signaling	2.79E-05	EFNB1|OLFM4|CBLN1|CTSH|PLAT|COL1A1|SYT10|SLC1A4|INHBA|GPR83|C3|ATP1B2|SNAP25|CHRM3|FST|CCN3|APH1B|TIPIN|LTBP2|SLC5A7|KCNN2|BST1|TNC|WNT2|OTOF|GFRA3|SLC1A2|GPR26|WIF1|HTR5A|PTGIR|S100A1|MAD2L1|ANPEP|PLK1|GPR22|KREMEN2|SHCBP1|CSPG4|KCNK10|DAB2|SPHK1|ANGPT2|GJD4|HTR1A|BAIAP3|GDF3|GRIN2A|UNC5B|NLRP3|CIDEB|FLRT3|GJB5|HRH3|ATF3|ILDR1|FN1|GPR160|PLXNB1|IQGAP3|AGT|NPR1|BAG3|ADRB1|CHRNA4|JUN|PLPP3|DHCR24|…	128	277|3163|367|430|451|313|679|856|577|3124|466|3169|370|1045|880|1201|3133|829|616|1333|3256|1549|301|1669|1039|1768|547|1813|1678|985|3103|259|772|433|796|3184|3145|694|472|3181|1210|1189|514|2329|532|2377|1174|1012|2476|2488|3262|2482|2332|2518|964|1756|331|3091|3265|1303|502|400|2395|2443|1000|220|1195|2173|802|565|2347|3214|2866|643|2302|3187|571|3220|2959|355|2695|3244|595|901|718|712|1978|89…	1.07E-08		GO:0023052	0.45543958	0
5165	105	GO Biological Process		Cell communication	3.62E-05	EFNB1|OLFM4|CBLN1|CTSH|PLAT|COL1A1|SYT10|SLC1A4|INHBA|GPR83|C3|ATP1B2|SNAP25|CHRM3|FST|CCN3|APH1B|TIPIN|LTBP2|SLC5A7|KCNN2|BST1|TNC|WNT2|OTOF|GFRA3|SLC1A2|GPR26|WIF1|HTR5A|PTGIR|S100A1|MAD2L1|ANPEP|PLK1|GPR22|KREMEN2|SHCBP1|CSPG4|KCNK10|DAB2|SPHK1|ANGPT2|GJD4|HTR1A|BAIAP3|GDF3|GRIN2A|UNC5B|NLRP3|CIDEB|FLRT3|GJB5|HRH3|ATF3|ILDR1|FN1|GPR160|PLXNB1|IQGAP3|AGT|NPR1|BAG3|ADRB1|CHRNA4|JUN|PLPP3|DHCR24|…	128	277|3163|367|430|451|313|679|856|577|3124|466|3169|370|1045|880|1201|3133|829|616|1333|3256|1549|301|1669|1039|1768|547|1813|1678|985|3103|259|772|433|796|3184|3145|694|472|3181|1210|1189|514|2329|532|2377|1174|1012|2476|2488|3262|2482|2332|2518|964|1756|331|3091|3265|1303|502|400|2395|2443|1000|220|1195|2173|802|565|2347|3214|2866|643|2302|3187|571|3220|2959|355|2695|3244|595|901|718|712|1978|89…	1.62E-08		GO:0007154	0.444129143	0
409	22	GO Biological Process		Chemical synaptic transmission	3.89E-05	CBLN1|PLAT|SYT10|SLC1A4|SNAP25|CHRM3|SLC5A7|OTOF|SLC1A2|HTR5A|HTR1A|GRIN2A|HRH3|ADRB1|CHRNA4|GABBR1|PTCHD1|SYT8|PENK|NPY5R|GRIN2B|SLC6A1	128	367|451|679|856|370|1045|1333|1039|547|985|532|1012|2518|2443|1000|2347|2866|2302|901|895|1018|1027	1.99E-08		GO:0007268	0.44100504	0
14826	219	GO Biological Process		Cellular process	3.89E-05	PYGM|EFNB1|TGM1|NID2|PYGL|OLFM4|CBLN1|MMP15|NME4|CTSH|PLAT|NEFM|LFNG|COL1A1|SYT10|FBXO5|GMNN|SLC1A4|INHBA|GPR83|C3|CD93|ATP1B2|GADD45G|SNAP25|CHRM3|LYVE1|CCNB1|FST|MRAP2|AVIL|ENPP2|CCN3|THBS1|KIF23|COL8A1|APH1B|TIPIN|LTBP2|MCM4|ASF1B|SLC5A7|UPK1B|KCNN2|BST1|TNC|CENPE|CALB1|WNT2|TIMP3|AK7|RHCG|GATA6|CGN|OTOF|STXBP5L|GFRA3|SLC1A2|MMP10|IGSF10|GPR26|SMC2|WIF1|DCK|CD109|KIF6|FRRS1|COX6A2|HTR5A|CCNB2|…	128	217|277|3178|286|271|3163|367|388|397|430|451|526|3118|313|679|685|778|856|577|3124|466|919|3169|958|370|1045|949|784|880|3208|3166|1183|1201|490|742|289|3133|829|616|688|700|1333|1543|3256|1549|301|760|382|1669|295|412|3232|1729|1747|1039|1033|1768|547|586|3100|1813|736|1678|1723|1558|1312|3109|1888|985|724|1966|3103|259|3229|319|772|307|433|796|424|1078|2170|406|3160|3184|3145|730|1711|694|376|…	2.36E-08		GO:0009987	0.44100504	0
6207	119	GO Biological Process		Positive regulation of biological process	3.89E-05	EFNB1|TGM1|OLFM4|CBLN1|CTSH|PLAT|LFNG|COL1A1|SYT10|FBXO5|INHBA|C3|ATP1B2|GADD45G|SNAP25|CHRM3|LYVE1|CCNB1|FST|MRAP2|AVIL|ENPP2|CCN3|THBS1|KIF23|COL8A1|APH1B|TIPIN|BST1|TNC|CENPE|WNT2|TIMP3|GATA6|SLC1A2|SMC2|WIF1|NCF1|S100A1|MAD2L1|PLK1|MYRIP|FEN1|CSPG4|DAB2|SPHK1|ANGPT2|HTR1A|DSCC1|BAIAP3|H1-5|GDF3|GRIN2A|UNC5B|LYPD6|NLRP3|CIDEB|FLRT3|TRIM14|ATF3|ILDR1|FN1|ARC|PLXNB1|RRM2|IQGAP3|AGT|NEK2|NPR1|BAG…	128	277|3178|3163|367|430|451|3118|313|679|685|577|466|3169|958|370|1045|949|784|880|3208|3166|1183|1201|490|742|289|3133|829|1549|301|760|1669|295|1729|547|736|1678|1966|259|772|796|3160|730|472|1210|1189|514|532|706|2377|1096|1174|1012|2476|3259|2488|3262|2482|2524|964|1756|331|2458|3265|418|1303|502|754|400|2395|2443|220|1195|802|910|478|565|2347|3214|1984|3142|1672|643|3187|3250|337|2959|355|2695…	2.47E-08		GO:0048518	0.44100504	0
3507	77	GO Biological Process		Cell differentiation	2.50E-04	EFNB1|TGM1|CBLN1|MMP15|LFNG|COL1A1|FBXO5|INHBA|C3|GADD45G|FST|CCN3|COL8A1|ASF1B|UPK1B|TNC|WNT2|RHCG|GATA6|GFRA3|IGSF10|CD109|ANPEP|SOAT2|NEFH|CSPG4|DAB2|ANGPT2|FLNC|COL7A1|GRIN2A|UNC5B|FLRT3|GJB5|ATF3|FN1|ARC|PLXNB1|COL18A1|AGT|ADRB1|JUN|PLPP3|CDC20|VSTM2L|ADPRHL1|GABBR1|GCM2|STEAP4|EGFL6|IGFBP3|ADAMTS7|ADAMTS20|SYCP3|TFAP2B|ALDOC|CCK|CNTN4|RADIL|BTBD3|IL6|CEBPD|CHN1|CCN1|PENK|RACGAP1|ADAMTS12|RA…	128	277|3178|367|388|3118|313|685|577|466|958|880|1201|289|700|1543|301|1669|3232|1729|1768|3100|1558|433|2170|559|472|1210|514|1225|664|1012|2476|2482|2332|964|331|2458|3265|325|502|2443|220|1195|802|2815|3151|2347|3142|3097|1672|643|2899|3187|2908|3250|247|571|1552|3220|3211|355|886|3244|595|901|718|2902|1882|3094|280|2950|553|3175|3148|1654|1642|2449	2.05E-07		GO:0030154	0.360205999	0
4209	87	GO Biological Process		Multicellular organism development	3.30E-04	EFNB1|CBLN1|MMP15|CTSH|LFNG|COL1A1|INHBA|C3|ATP1B2|CHRM3|CCNB1|FST|AVIL|CCN3|THBS1|COL8A1|ASF1B|SLC5A7|TNC|CALB1|WNT2|GATA6|GFRA3|SLC1A2|CD109|HTR5A|CCNB2|S100A1|ANPEP|KREMEN2|ARMC4|NEFH|CSPG4|SPHK1|ANGPT2|COL10A1|BCAN|GDF3|COL7A1|GRIN2A|UNC5B|FLRT3|GJB5|FN1|ARC|PLXNB1|COL18A1|RRM2|AGT|NEK2|BAG3|JUN|PLPP3|DHCR24|CDC20|VSTM2L|ADPRHL1|NPPB|PTCHD1|GCM2|ADAMTS7|TFAP2B|CCK|CCNF|CNTN4|BTBD3|IL6|CEBPD|C…	128	277|367|388|430|3118|313|577|466|3169|1045|784|880|3166|1201|490|289|700|1333|301|382|1669|1729|1768|547|1558|985|724|259|433|3145|1711|559|472|1189|514|655|1570|1174|664|1012|2476|2482|2332|331|2458|3265|325|418|502|754|2395|220|1195|2173|802|2815|3151|565|2866|3142|2899|3250|571|748|1552|3211|355|886|3244|595|901|718|3202|1978|2902|895|280|2950|1144|553|973|3175|3148|2251|1018|1654|2449	3.19E-07		GO:0007275	0.348148606	0
1693	46	GO Biological Process		Positive regulation of cell communication	5.10E-04	CTSH|LFNG|COL1A1|INHBA|C3|GADD45G|SNAP25|MRAP2|CCN3|THBS1|TIMP3|GATA6|NCF1|MAD2L1|MYRIP|CSPG4|DAB2|SPHK1|BAIAP3|GDF3|GRIN2A|UNC5B|LYPD6|TRIM14|ATF3|ILDR1|FN1|ARC|PLXNB1|IQGAP3|AGT|NPR1|JUN|F7|GABBR1|XDH|IGFBP3|ADAMTS20|IL6|ADRA2C|CCN1|PIK3CG|NPY5R|NTRK1|DDIT3|GRIN2B	128	430|3118|313|577|466|958|370|3208|1201|490|295|1729|1966|772|3160|472|1210|1189|2377|1174|1012|2476|3259|2524|964|1756|331|2458|3265|1303|502|400|220|478|2347|1984|643|3187|355|2695|595|1978|895|280|973|1018	5.20E-07		GO:0010647	0.329242982	0
1698	46	GO Biological Process		Positive regulation of signaling	5.20E-04	CTSH|LFNG|COL1A1|INHBA|C3|GADD45G|SNAP25|MRAP2|CCN3|THBS1|TIMP3|GATA6|NCF1|MAD2L1|MYRIP|CSPG4|DAB2|SPHK1|BAIAP3|GDF3|GRIN2A|UNC5B|LYPD6|TRIM14|ATF3|ILDR1|FN1|ARC|PLXNB1|IQGAP3|AGT|NPR1|JUN|F7|GABBR1|XDH|IGFBP3|ADAMTS20|IL6|ADRA2C|CCN1|PIK3CG|NPY5R|NTRK1|DDIT3|GRIN2B	128	430|3118|313|577|466|958|370|3208|1201|490|295|1729|1966|772|3160|472|1210|1189|2377|1174|1012|2476|3259|2524|964|1756|331|2458|3265|1303|502|400|220|478|2347|1984|643|3187|355|2695|595|1978|895|280|973|1018	5.63E-07		GO:0023056	0.328399666	0
3355	73	GO Biological Process		Regulation of cell communication	6.10E-04	CBLN1|CTSH|PLAT|LFNG|COL1A1|INHBA|C3|GADD45G|SNAP25|CCNB1|FST|MRAP2|CCN3|THBS1|BST1|CALB1|TIMP3|GATA6|STXBP5L|WIF1|CD109|NCF1|PTGIR|MAD2L1|MYRIP|CALB2|CSPG4|DAB2|SPHK1|HTR1A|BAIAP3|GDF3|GRIN2A|UNC5B|LYPD6|NLRP3|TRIM14|ATF3|ILDR1|FN1|ARC|PLXNB1|IQGAP3|DDIT4L|AGT|NPR1|KLHL31|JUN|PLPP3|CDC20|F7|GABBR1|IGFBPL1|XDH|IGFBP3|ADAMTS20|TFAP2B|CNTN4|IL6|ADRA2C|CHN1|CCN1|PENK|RACGAP1|SLC15A2|PIK3CG|ADAMTS12|…	128	367|430|451|3118|313|577|466|958|370|784|880|3208|1201|490|1549|382|295|1729|1033|1678|1558|1966|3103|772|3160|376|472|1210|1189|532|2377|1174|1012|2476|3259|2488|2524|964|1756|331|2458|3265|1303|3106|502|400|3238|220|1195|802|478|2347|3253|1984|643|3187|3250|1552|355|2695|3244|595|901|718|862|1978|2902|895|1882|280|973|1018|1027	7.03E-07		GO:0010646	0.321467016	0
3367	73	GO Biological Process		Regulation of signaling	6.60E-04	CBLN1|CTSH|PLAT|LFNG|COL1A1|INHBA|C3|GADD45G|SNAP25|CCNB1|FST|MRAP2|CCN3|THBS1|BST1|CALB1|TIMP3|GATA6|STXBP5L|WIF1|CD109|NCF1|PTGIR|MAD2L1|MYRIP|CALB2|CSPG4|DAB2|SPHK1|HTR1A|BAIAP3|GDF3|GRIN2A|UNC5B|LYPD6|NLRP3|TRIM14|ATF3|ILDR1|FN1|ARC|PLXNB1|IQGAP3|DDIT4L|AGT|NPR1|KLHL31|JUN|PLPP3|CDC20|F7|GABBR1|IGFBPL1|XDH|IGFBP3|ADAMTS20|TFAP2B|CNTN4|IL6|ADRA2C|CHN1|CCN1|PENK|RACGAP1|SLC15A2|PIK3CG|ADAMTS12|…	128	367|430|451|3118|313|577|466|958|370|784|880|3208|1201|490|1549|382|295|1729|1033|1678|1558|1966|3103|772|3160|376|472|1210|1189|532|2377|1174|1012|2476|3259|2488|2524|964|1756|331|2458|3265|1303|3106|502|400|3238|220|1195|802|478|2347|3253|1984|643|3187|3250|1552|355|2695|3244|595|901|718|862|1978|2902|895|1882|280|973|1018|1027	8.05E-07		GO:0023051	0.318045606	0
281	16	GO Biological Process		External encapsulating structure organization	7.00E-04	TGM1|NID2|MMP15|COL1A1|COL8A1|MMP10|COL14A1|COL10A1|COL18A1|EGFL6|ADAMTS7|ADAMTS20|COL28A1|FBLN2|CCN1|ADAMTS12	128	3178|286|388|313|289|586|307|655|325|1672|2899|3187|628|337|595|2902	8.95E-07		GO:0045229	0.315490196	0
7835	135	GO Biological Process		Response to stimulus	7.80E-04	EFNB1|PYGL|OLFM4|MMP15|CTSH|PLAT|LFNG|COL1A1|SYT10|INHBA|GPR83|C3|CHRM3|LYVE1|FST|ENPP2|CCN3|THBS1|APH1B|TIPIN|LTBP2|MCM4|UPK1B|BST1|TNC|CALB1|WNT2|TIMP3|GATA6|GFRA3|SLC1A2|GPR26|WIF1|HTR5A|NCF1|PTGIR|S100A1|MAD2L1|ANPEP|PLK1|CHAF1A|GPR22|KREMEN2|FEN1|SHCBP1|NEFH|CSPG4|KCNK10|DAB2|SPHK1|ANGPT2|HTR1A|BAIAP3|GDF3|GRIN2A|UNC5B|NLRP3|CIDEB|FLRT3|HRH3|TRIM14|ATF3|ILDR1|FN1|GPR160|PLXNB1|CD163|IQGAP3|A…	128	277|271|3163|388|430|451|3118|313|679|577|3124|466|1045|949|880|1183|1201|490|3133|829|616|688|1543|1549|301|382|1669|295|1729|1768|547|1813|1678|985|1966|3103|259|772|433|796|1078|3184|3145|730|694|559|472|3181|1210|1189|514|532|2377|1174|1012|2476|2488|3262|2482|2518|2524|964|1756|331|3091|3265|496|1303|502|400|2395|2443|1000|3196|220|1195|2173|802|2815|910|2833|478|565|2347|3214|3253|2866|643|…	1.04E-06		GO:0050896	0.31079054	0
3654	77	GO Biological Process		Regulation of biological quality	7.80E-04	PYGL|CBLN1|CTSH|PLAT|INHBA|ATP1B2|GADD45G|SNAP25|CHRM3|MRAP2|AVIL|CCN3|THBS1|SLC5A7|KCNN2|CALB1|RHCG|OTOF|STXBP5L|SLC1A2|FRRS1|CCNB2|PTGIR|ANPEP|PLK1|SOAT2|MYRIP|CALB2|KCNK10|DAB2|HTR1A|BAIAP3|H1-5|GRIN2A|FLRT3|HRH3|ILDR1|FN1|ARC|IQGAP3|AGT|NPR1|BAG3|ADRB1|CHRNA4|PLPP3|CDC20|F7|NPPB|GABBR1|SLC39A12|XDH|GCM2|STEAP4|SYT8|TFAP2B|CNTN4|CACNA1I|IL6|ADRA2C|SLC4A4|PENK|CAMKV|PIK3CG|HGFAC|EBF2|NTRK1|CFL1…	128	271|367|430|451|577|3169|958|370|1045|3208|3166|1201|490|1333|3256|382|3232|1039|1033|547|3109|724|3103|433|796|2170|3160|376|3181|1210|532|2377|1096|1012|2482|2518|1756|331|2458|1303|502|400|2395|2443|1000|1195|802|478|565|2347|3214|1984|3142|3097|2302|3250|1552|2959|355|2695|3016|901|3247|1978|1633|3094|280|1057|2671|2266|553|973|3154|1018|1642|1027|460	1.06E-06		GO:0065008	0.31079054	0
444	20	GO Biological Process		Response to wounding	8.90E-04	PLAT|COL1A1|LYVE1|TNC|SLC1A2|GRIN2A|FLRT3|FN1|JUN|PLPP3|F7|IL6|ADRA2C|CCN1|TMPRSS4|PIK3CG|HGFAC|NTRK1|DDIT3|CNN2	128	451|313|949|301|547|1012|2482|331|220|1195|478|355|2695|595|1762|1978|1633|280|973|2251	1.30E-06		GO:0009611	0.305060999	0
2229	54	GO Biological Process		Anatomical structure morphogenesis	9.70E-04	EFNB1|CBLN1|MMP15|CTSH|LFNG|COL1A1|GMNN|INHBA|LYVE1|FST|CCN3|THBS1|COL8A1|TNC|CALB1|WNT2|GATA6|GFRA3|CD109|ANPEP|NEFH|CSPG4|ANGPT2|FLNC|GDF3|COL7A1|UNC5B|FLRT3|GJB5|FN1|ARC|PLXNB1|COL18A1|JUN|PLPP3|VSTM2L|ADPRHL1|TFAP2B|CCK|CNTN4|RADIL|BTBD3|IL6|CHN1|CCN1|GCNT1|PIK3CG|NPY5R|NTRK1|FAT3|ASB2|METRN|LHX1|NOS1	128	277|367|388|430|3118|313|778|577|949|880|1201|490|289|301|382|1669|1729|1768|1558|433|559|472|514|1225|1174|664|2476|2482|2332|331|2458|3265|325|220|1195|2815|3151|3250|571|1552|3220|3211|355|3244|595|3202|1978|895|280|2950|3175|3148|1654|1642	1.49E-06		GO:0009653	0.301322827	0
81	9	GO Biological Process		Endoderm development	0.001	MMP15|INHBA|COL8A1|GATA6|GDF3|COL7A1|FN1|ARC|LHX1	128	388|577|289|1729|1174|664|331|2458|1654	1.64E-06		GO:0007492	0.3	0
262	15	GO Biological Process		Vascular process in circulatory system	0.0011	SLC1A4|ATP1B2|CHRM3|SLC1A2|HTR1A|AGT|NPR1|ADRB1|NPPB|ADRA2C|SLC4A4|SLC15A2|SLCO1C1|NOS1|SLC6A1	128	856|3169|1045|547|532|502|400|2443|565|2695|3016|862|2266|1642|1027	1.85E-06		GO:0003018	0.295860731	0
1723	45	GO Biological Process		Tissue development	0.0011	EFNB1|TGM1|MMP15|CTSH|LFNG|COL1A1|INHBA|C3|FST|CCN3|COL8A1|UPK1B|TNC|CALB1|WNT2|RHCG|GATA6|CD109|DAB2|GDF3|COL7A1|FLRT3|GJB5|ATF3|FN1|ARC|COL18A1|IQGAP3|AGT|JUN|DHCR24|ADPRHL1|NPPB|ADAMTS7|TFAP2B|ALDOC|RADIL|CCN1|GCNT1|ADAMTS12|EBF2|NTRK1|VIM|ASB2|LHX1	128	277|3178|388|430|3118|313|577|466|880|1201|289|1543|301|382|1669|3232|1729|1558|1210|1174|664|2482|2332|964|331|2458|325|1303|502|220|2173|3151|565|2899|3250|247|3220|595|3202|2902|3094|280|553|3175|1654	2.02E-06		GO:0009888	0.295860731	0
5436	102	GO Biological Process		Cellular component organization	0.0011	EFNB1|TGM1|NID2|CBLN1|MMP15|NEFM|COL1A1|FBXO5|GMNN|C3|ATP1B2|SNAP25|CCNB1|AVIL|THBS1|KIF23|COL8A1|LTBP2|MCM4|ASF1B|TNC|CENPE|AK7|CGN|OTOF|GFRA3|SLC1A2|MMP10|SMC2|CCNB2|MAD2L1|COL14A1|PLK1|CHAF1A|SOAT2|GPR22|FEN1|ARMC4|NEFH|CSPG4|DAB2|ANKFN1|DSCC1|BAIAP3|FLNC|COL10A1|H1-5|BCAN|UNC5B|NLRP3|FLRT3|ILDR1|FN1|ARC|PLXNB1|COL18A1|RRM2|IQGAP3|AGT|NEK2|BAG3|JUN|DHCR24|CDC20|VSTM2L|C1QC|ADPRHL1|PADI4|XDH|ST…	128	277|3178|286|367|388|526|313|685|778|466|3169|370|784|3166|490|742|289|616|688|700|301|760|412|1747|1039|1768|547|586|736|724|772|307|796|1078|2170|3184|730|1711|559|472|1210|3223|706|2377|1225|655|1096|1570|2476|2488|2482|1756|331|2458|3265|325|418|1303|502|754|2395|220|2173|802|2815|910|3151|2833|1984|3097|1672|2899|3187|3193|2908|571|1552|628|337|3211|355|3244|3115|595|718|3217|2902|280|3058|2…	1.85E-06		GO:0016043	0.295860731	0
5584	104	GO Biological Process		Positive regulation of cellular process	0.0011	EFNB1|TGM1|OLFM4|CBLN1|CTSH|LFNG|COL1A1|SYT10|FBXO5|INHBA|C3|ATP1B2|GADD45G|SNAP25|LYVE1|CCNB1|MRAP2|AVIL|ENPP2|CCN3|THBS1|KIF23|COL8A1|TIPIN|BST1|TNC|CENPE|WNT2|TIMP3|GATA6|SLC1A2|SMC2|WIF1|NCF1|MAD2L1|PLK1|MYRIP|FEN1|CSPG4|DAB2|SPHK1|HTR1A|DSCC1|BAIAP3|H1-5|GDF3|GRIN2A|UNC5B|LYPD6|NLRP3|CIDEB|FLRT3|TRIM14|ATF3|ILDR1|FN1|ARC|PLXNB1|RRM2|IQGAP3|AGT|NEK2|NPR1|BAG3|JUN|PLPP3|CDC20|F7|GABBR1|XDH|GCM…	128	277|3178|3163|367|430|3118|313|679|685|577|466|3169|958|370|949|784|3208|3166|1183|1201|490|742|289|829|1549|301|760|1669|295|1729|547|736|1678|1966|772|796|3160|730|472|1210|1189|532|706|2377|1096|1174|1012|2476|3259|2488|3262|2482|2524|964|1756|331|2458|3265|418|1303|502|754|400|2395|220|1195|802|478|2347|1984|3142|1672|643|3187|3250|337|2959|355|2695|886|3016|595|718|3202|445|1978|895|3094|280…	1.92E-06		GO:0048522	0.295860731	0
1332	38	GO Biological Process		Positive regulation of developmental process	0.0011	OLFM4|CBLN1|CTSH|COL1A1|FBXO5|INHBA|C3|FST|ENPP2|THBS1|WNT2|GATA6|WIF1|S100A1|DAB2|SPHK1|ANGPT2|GDF3|NLRP3|FLRT3|FN1|PLXNB1|IQGAP3|AGT|CDC20|SLC39A12|IGFBP3|ADAMTS20|IL6|ADRA2C|CEBPD|CCN1|NTRK1|CFL1|CCR3|METRN|LHX1|LPL	128	3163|367|430|313|685|577|466|880|1183|490|1669|1729|1678|259|1210|1189|514|1174|2488|2482|331|3265|1303|502|802|3214|643|3187|355|2695|886|595|280|1057|2671|3148|1654|460	1.97E-06		GO:0051094	0.295860731	0
2749	62	GO Biological Process		Regulation of multicellular organismal process	0.0011	CBLN1|CTSH|PLAT|LFNG|COL1A1|FBXO5|INHBA|C3|ATP1B2|GADD45G|CHRM3|FST|ENPP2|CCN3|THBS1|KCNN2|WNT2|GATA6|CD109|NCF1|S100A1|KREMEN2|DAB2|SPHK1|ANGPT2|GJD4|HTR1A|GDF3|GRIN2A|NLRP3|FLRT3|FN1|PLXNB1|IQGAP3|AGT|NPR1|ADRB1|JUN|PLPP3|C1QC|F7|NPPB|SLC39A12|XDH|ADAMTS7|IL6|ADRA2C|CCN1|PENK|RACGAP1|PIK3CG|ADAMTS12|EBF2|NTRK1|CFL1|CCR3|DDIT3|METRN|GRIN2B|LHX1|NOS1|LPL	128	367|430|451|3118|313|685|577|466|3169|958|1045|880|1183|1201|490|3256|1669|1729|1558|1966|259|3145|1210|1189|514|2329|532|1174|1012|2488|2482|331|3265|1303|502|400|2443|220|1195|910|478|565|3214|1984|2899|355|2695|595|901|718|1978|2902|3094|280|1057|2671|973|3148|1018|1654|1642|460	2.13E-06		GO:0051239	0.295860731	0
503	21	GO Biological Process		Response to growth factor	0.0011	COL1A1|FST|THBS1|LTBP2|WNT2|GATA6|SHCBP1|DAB2|SPHK1|ANGPT2|GDF3|FLRT3|JUN|ADAMTS7|PENK|ADAMTS12|NTRK1|DDIT3|LHX1|NOS1|CCNA2	128	313|880|490|616|1669|1729|694|1210|1189|514|1174|2482|220|2899|901|2902|280|973|1654|1642|790	2.24E-06		GO:0070848	0.295860731	0
3867	79	GO Biological Process		System development	0.0012	EFNB1|CBLN1|CTSH|LFNG|COL1A1|INHBA|C3|ATP1B2|CHRM3|FST|AVIL|CCN3|THBS1|COL8A1|TNC|CALB1|WNT2|GATA6|GFRA3|SLC1A2|CD109|HTR5A|CCNB2|S100A1|ANPEP|ARMC4|NEFH|CSPG4|SPHK1|ANGPT2|COL10A1|BCAN|GDF3|GRIN2A|UNC5B|FLRT3|GJB5|FN1|ARC|PLXNB1|COL18A1|AGT|BAG3|JUN|PLPP3|DHCR24|CDC20|VSTM2L|ADPRHL1|NPPB|PTCHD1|GCM2|ADAMTS7|TFAP2B|CCK|CCNF|CNTN4|BTBD3|IL6|CEBPD|CHN1|CCN1|PENK|RACGAP1|GCNT1|PIK3CG|ADAMTS12|NPY5R|…	128	277|367|430|3118|313|577|466|3169|1045|880|3166|1201|490|289|301|382|1669|1729|1768|547|1558|985|724|259|433|1711|559|472|1189|514|655|1570|1174|1012|2476|2482|2332|331|2458|3265|325|502|2395|220|1195|2173|802|2815|3151|565|2866|3142|2899|3250|571|748|1552|3211|355|886|3244|595|901|718|3202|1978|2902|895|280|2950|1144|553|973|3175|3148|2251|1018|1654|2449	2.44E-06		GO:0048731	0.292081875	0
473	20	GO Biological Process		Cellular response to growth factor stimulus	0.0015	COL1A1|FST|THBS1|LTBP2|WNT2|GATA6|SHCBP1|DAB2|SPHK1|ANGPT2|GDF3|FLRT3|JUN|ADAMTS7|PENK|ADAMTS12|NTRK1|LHX1|NOS1|CCNA2	128	313|880|490|616|1669|1729|694|1210|1189|514|1174|2482|220|2899|901|2902|280|1654|1642|790	3.28E-06		GO:0071363	0.282390874	0
278	15	GO Biological Process		Extracellular matrix organization	0.0017	NID2|MMP15|COL1A1|COL8A1|MMP10|COL14A1|COL10A1|COL18A1|EGFL6|ADAMTS7|ADAMTS20|COL28A1|FBLN2|CCN1|ADAMTS12	128	286|388|313|289|586|307|655|325|1672|2899|3187|628|337|595|2902	3.70E-06		GO:0030198	0.276955108	0
3246	69	GO Biological Process		Animal organ development	0.0017	EFNB1|TGM1|CBLN1|CTSH|LFNG|COL1A1|GMNN|INHBA|ATP1B2|FST|CCN3|COL8A1|TNC|CALB1|WNT2|GATA6|SLC1A2|CD109|HTR5A|CCNB2|S100A1|COL6A3|ARMC4|SPHK1|ANGPT2|H1-5|BCAN|GDF3|GRIN2A|FLRT3|GJB5|ATF3|FN1|PLXNB1|COL18A1|IQGAP3|AGT|BAG3|JUN|DHCR24|ADPRHL1|F7|NPPB|PTCHD1|XDH|GCM2|ADAMTS7|TFAP2B|CCNF|CNTN4|RADIL|BTBD3|IL6|CEBPD|CCN1|GCNT1|ADAMTS12|NPY5R|EBF2|NTRK1|FAT3|H2AX|NNMT|VIM|ASB2|CNN2|GRIN2B|LHX1|CCNA2	128	277|3178|367|430|3118|313|778|577|3169|880|1201|289|301|382|1669|1729|547|1558|985|724|259|319|1711|1189|514|1096|1570|1174|1012|2482|2332|964|331|3265|325|1303|502|2395|220|2173|3151|478|565|2866|1984|3142|2899|3250|748|1552|3220|3211|355|886|595|3202|2902|895|3094|280|2950|1144|1564|553|3175|2251|1018|1654|790	3.71E-06		GO:0048513	0.276955108	0
2692	60	GO Biological Process		Response to organic substance	0.002	MMP15|CTSH|PLAT|COL1A1|INHBA|GPR83|CHRM3|FST|THBS1|LTBP2|CALB1|WNT2|TIMP3|GATA6|GFRA3|SLC1A2|HTR5A|PTGIR|SHCBP1|NEFH|DAB2|SPHK1|ANGPT2|HTR1A|GDF3|GRIN2A|NLRP3|FLRT3|HRH3|ATF3|ILDR1|IQGAP3|AGT|BAG3|GBP6|JUN|DHCR24|F7|GABBR1|ADAMTS7|MGST1|IL6|PENK|GCNT1|PIK3CG|ADAMTS12|NTRK1|ENO2|NNMT|CCR3|VIM|DDIT3|MRC1|GRIN2B|LHX1|NOS1|CCNA2|HSPH1|SLC6A1|LPL	128	388|430|451|313|577|3124|1045|880|490|616|382|1669|295|1729|1768|547|985|3103|694|559|1210|1189|514|532|1174|1012|2488|2482|2518|964|1756|1303|502|2395|3196|220|2173|478|2347|2899|3199|355|901|3202|1978|2902|280|253|1564|2671|553|973|508|1018|1654|1642|790|2737|1027|460	4.78E-06		GO:0010033	0.269897	0
620	23	GO Biological Process		Regulation of secretion	0.002	SYT10|INHBA|SNAP25|CCN3|STXBP5L|MYRIP|DAB2|HTR1A|BAIAP3|HRH3|ILDR1|AGT|NPR1|CHRNA4|NPPB|GABBR1|SYT8|TFAP2B|CACNA1I|IL6|ADRA2C|NPY5R|SLC6A1	128	679|577|370|1201|1033|3160|1210|532|2377|2518|1756|502|400|1000|565|2347|2302|3250|2959|355|2695|895|1027	4.87E-06		GO:0051046	0.269897	0
122	10	GO Biological Process		Mitotic sister chromatid segregation	0.0021	CCNB1|KIF23|CENPE|SMC2|MAD2L1|PLK1|DSCC1|NEK2|CDC20|RACGAP1	128	784|742|760|736|772|796|706|754|802|718	5.48E-06		GO:0000070	0.267778071	0
965	30	GO Biological Process		Cell adhesion	0.0021	EFNB1|NID2|OLFM4|CBLN1|CD93|ATP1B2|LYVE1|CCN3|THBS1|COL8A1|TNC|COL6A3|COL14A1|BCAN|COL7A1|FLRT3|FN1|COL18A1|PLPP3|VSTM2L|EGFL6|CNTN4|COL28A1|RADIL|CCN1|GCNT1|PIK3CG|ADAMTS12|FAT3|CCR3	128	277|286|3163|367|919|3169|949|1201|490|289|301|319|307|1570|664|2482|331|325|1195|2815|1672|1552|628|3220|595|3202|1978|2902|2950|2671	5.36E-06		GO:0007155	0.267778071	0
288	15	GO Biological Process		Regulation of angiogenesis	0.0021	CTSH|C3|ENPP2|THBS1|GATA6|S100A1|SPHK1|ANGPT2|AGT|NPR1|NPPB|SLC39A12|IL6|NTRK1|CCR3	128	430|466|1183|490|1729|259|1189|514|502|400|565|3214|355|280|2671	5.55E-06		GO:0045765	0.267778071	0
1505	40	GO Biological Process		Positive regulation of multicellular organismal process	0.0021	CBLN1|CTSH|PLAT|COL1A1|FBXO5|INHBA|C3|GADD45G|CHRM3|FST|THBS1|WNT2|GATA6|S100A1|DAB2|SPHK1|ANGPT2|NLRP3|FLRT3|FN1|PLXNB1|IQGAP3|AGT|NPR1|ADRB1|F7|NPPB|SLC39A12|IL6|CCN1|PENK|PIK3CG|EBF2|NTRK1|CFL1|CCR3|DDIT3|METRN|LHX1|LPL	128	367|430|451|313|685|577|466|958|1045|880|490|1669|1729|259|1210|1189|514|2488|2482|331|3265|1303|502|400|2443|478|565|3214|355|595|901|1978|3094|280|1057|2671|973|3148|1654|460	5.50E-06		GO:0051240	0.267778071	0
95	9	GO Biological Process		Regulation of amine transport	0.0021	SYT10|HRH3|AGT|CHRNA4|GABBR1|SYT8|ADRA2C|NPY5R|SLC6A1	128	679|2518|502|1000|2347|2302|2695|895|1027	5.48E-06		GO:0051952	0.267778071	0
1525	40	GO Biological Process		Positive regulation of signal transduction	0.0025	CTSH|LFNG|COL1A1|INHBA|C3|GADD45G|MRAP2|CCN3|THBS1|TIMP3|GATA6|NCF1|MAD2L1|CSPG4|DAB2|SPHK1|GDF3|GRIN2A|UNC5B|LYPD6|TRIM14|ATF3|FN1|PLXNB1|IQGAP3|AGT|NPR1|JUN|F7|XDH|IGFBP3|ADAMTS20|IL6|ADRA2C|CCN1|PIK3CG|NPY5R|NTRK1|DDIT3|GRIN2B	128	430|3118|313|577|466|958|3208|1201|490|295|1729|1966|772|472|1210|1189|1174|1012|2476|3259|2524|964|331|3265|1303|502|400|220|478|1984|643|3187|355|2695|595|1978|895|280|973|1018	7.47E-06		GO:0009967	0.260205999	0
1363	37	GO Biological Process		Response to endogenous stimulus	0.0027	CTSH|PLAT|COL1A1|INHBA|GPR83|CHRM3|FST|THBS1|LTBP2|WNT2|TIMP3|GATA6|SLC1A2|HTR5A|SHCBP1|DAB2|HTR1A|GDF3|FLRT3|HRH3|AGT|JUN|DHCR24|F7|ADAMTS7|IL6|PENK|GCNT1|PIK3CG|ADAMTS12|NTRK1|VIM|DDIT3|LHX1|NOS1|CCNA2|LPL	128	430|451|313|577|3124|1045|880|490|616|1669|295|1729|547|985|694|1210|532|1174|2482|2518|502|220|2173|478|2899|355|901|3202|1978|2902|280|553|973|1654|1642|790|460	8.23E-06		GO:0009719	0.256863624	0
192	12	GO Biological Process		Regulation of synaptic plasticity	0.0028	CBLN1|PLAT|SNAP25|CALB1|CALB2|GRIN2A|ARC|AGT|CDC20|CNTN4|PENK|GRIN2B	128	367|451|370|382|376|1012|2458|502|802|1552|901|1018	8.80E-06		GO:0048167	0.255284197	0
2492	56	GO Biological Process		Regulation of developmental process	0.0028	OLFM4|CBLN1|CTSH|LFNG|COL1A1|FBXO5|INHBA|C3|FST|ENPP2|CCN3|THBS1|WNT2|GATA6|WIF1|CD109|S100A1|DAB2|SPHK1|ANGPT2|GJD4|GDF3|NLRP3|FLRT3|FN1|ARC|PLXNB1|IQGAP3|AGT|NPR1|ADRB1|CDC20|C1QC|NPPB|SLC39A12|XDH|IGFBP3|ADAMTS7|ADAMTS20|TFAP2B|CNTN4|IL6|ADRA2C|CEBPD|CHN1|CCN1|RACGAP1|ADAMTS12|NTRK1|FAT3|CFL1|CCR3|DDIT3|METRN|LHX1|LPL	128	3163|367|430|3118|313|685|577|466|880|1183|1201|490|1669|1729|1678|1558|259|1210|1189|514|2329|1174|2488|2482|331|2458|3265|1303|502|400|2443|802|910|565|3214|1984|643|2899|3187|3250|1552|355|2695|886|3244|595|718|2902|280|2950|1057|2671|973|3148|1654|460	8.65E-06		GO:0050793	0.255284197	0
54	7	GO Biological Process		Endoderm formation	0.003	MMP15|INHBA|COL8A1|GATA6|COL7A1|FN1|LHX1	128	388|577|289|1729|664|331|1654	9.61E-06		GO:0001706	0.252287875	0
54	7	GO Biological Process		Positive regulation of fibroblast proliferation	0.003	CCNB1|WNT2|SPHK1|FN1|AGT|JUN|CCNA2	128	784|1669|1189|331|502|220|790	9.61E-06		GO:0048146	0.252287875	0
56	7	GO Biological Process		Regulation of catecholamine secretion	0.0035	SYT10|HRH3|AGT|CHRNA4|GABBR1|SYT8|ADRA2C	128	679|2518|502|1000|2347|2302|2695	1.19E-05		GO:0050433	0.245593196	0
11025	170	GO Biological Process		Regulation of cellular process	0.0037	EFNB1|TGM1|OLFM4|CBLN1|CTSH|PLAT|LFNG|COL1A1|SYT10|FBXO5|GMNN|INHBA|GPR83|C3|ATP1B2|GADD45G|SNAP25|CHRM3|LYVE1|CCNB1|FST|MRAP2|AVIL|ENPP2|CCN3|THBS1|KIF23|COL8A1|APH1B|TIPIN|LTBP2|TSPAN13|MCM4|KCNN2|BST1|TNC|CENPE|CALB1|WNT2|TIMP3|GATA6|STXBP5L|GFRA3|SLC1A2|IGSF10|GPR26|SMC2|WIF1|CD109|HTR5A|CCNB2|NCF1|PTGIR|S100A1|MAD2L1|ANPEP|PLK1|MYRIP|GPR22|KREMEN2|FEN1|ARMC4|SHCBP1|CALB2|GLS2|NEFH|CSPG4|KCNK…	128	277|3178|3163|367|430|451|3118|313|679|685|778|577|3124|466|3169|958|370|1045|949|784|880|3208|3166|1183|1201|490|742|289|3133|829|616|3112|688|3256|1549|301|760|382|1669|295|1729|1033|1768|547|3100|1813|736|1678|1558|985|724|1966|3103|259|772|433|796|3160|3184|3145|730|1711|694|376|343|559|472|3181|1210|1189|514|2329|532|3223|706|2377|1096|1174|1012|2476|3259|2488|3262|2482|2518|2524|964|1756|33…	1.28E-05		GO:0050794	0.243179828	0
436	18	GO Biological Process		Modulation of chemical synaptic transmission	0.004	CBLN1|PLAT|SNAP25|CALB1|STXBP5L|CALB2|BAIAP3|GRIN2A|ARC|AGT|CDC20|GABBR1|CNTN4|PENK|NPY5R|NTRK1|GRIN2B|SLC6A1	128	367|451|370|382|1033|376|2377|1012|2458|502|802|2347|1552|901|895|280|1018|1027	1.40E-05		GO:0050804	0.239794001	0
313	15	GO Biological Process		Cognition	0.004	SLC1A4|SNAP25|CALB1|FEN1|KCNK10|GRIN2A|HRH3|ARC|AGT|CHRNA4|PTCHD1|JAKMIP1|NTRK1|GRIN2B|SLC6A1	128	856|370|382|730|3181|1012|2518|2458|502|1000|2866|2854|280|1018|1027	1.43E-05		GO:0050890	0.239794001	0
239	13	GO Biological Process		Regulation of hormone secretion	0.0041	INHBA|SNAP25|CCN3|STXBP5L|MYRIP|DAB2|HTR1A|BAIAP3|ILDR1|AGT|GABBR1|TFAP2B|IL6	128	577|370|1201|1033|3160|1210|532|2377|1756|502|2347|3250|355	1.53E-05		GO:0046883	0.238721614	0
6357	111	GO Biological Process		Cellular response to stimulus	0.0042	EFNB1|OLFM4|CTSH|PLAT|COL1A1|SYT10|INHBA|GPR83|C3|CHRM3|FST|CCN3|THBS1|APH1B|TIPIN|LTBP2|MCM4|BST1|TNC|CALB1|WNT2|TIMP3|GATA6|GFRA3|SLC1A2|GPR26|WIF1|HTR5A|NCF1|PTGIR|S100A1|MAD2L1|ANPEP|PLK1|CHAF1A|GPR22|KREMEN2|FEN1|SHCBP1|NEFH|CSPG4|KCNK10|DAB2|SPHK1|ANGPT2|HTR1A|BAIAP3|GDF3|GRIN2A|UNC5B|NLRP3|CIDEB|FLRT3|HRH3|ATF3|ILDR1|FN1|GPR160|PLXNB1|IQGAP3|AGT|NPR1|BAG3|ADRB1|CHRNA4|GBP6|JUN|PLPP3|DHCR24…	128	277|3163|430|451|313|679|577|3124|466|1045|880|1201|490|3133|829|616|688|1549|301|382|1669|295|1729|1768|547|1813|1678|985|1966|3103|259|772|433|796|1078|3184|3145|730|694|559|472|3181|1210|1189|514|532|2377|1174|1012|2476|2488|3262|2482|2518|964|1756|331|3091|3265|1303|502|400|2395|2443|1000|3196|220|1195|2173|802|565|2347|3214|3253|2866|643|2302|2899|3187|571|3199|3220|2959|355|2695|886|3244|59…	1.60E-05		GO:0051716	0.237675071	0
59	7	GO Biological Process		Zymogen activation	0.0043	CTSH|PLAT|GRIN2A|CIDEB|DHCR24|F7|HGFAC	128	430|451|1012|3262|2173|478|1633	1.63E-05		GO:0031638	0.236653154	0
446	18	GO Biological Process		Regulation of peptidase activity	0.0048	CTSH|C3|THBS1|APH1B|TIMP3|CD109|COL6A3|COL7A1|GRIN2A|NLRP3|CIDEB|FN1|AGT|DHCR24|XDH|COL28A1|CCN1|GRIN2B	128	430|466|490|3133|295|1558|319|664|1012|2488|3262|331|502|2173|1984|628|595|1018	1.87E-05		GO:0052547	0.231875876	0
4714	88	GO Biological Process		Signal transduction	0.005	EFNB1|OLFM4|CTSH|PLAT|COL1A1|INHBA|GPR83|C3|CHRM3|FST|CCN3|APH1B|TIPIN|LTBP2|BST1|WNT2|GFRA3|GPR26|WIF1|HTR5A|PTGIR|S100A1|MAD2L1|ANPEP|PLK1|GPR22|KREMEN2|SHCBP1|CSPG4|KCNK10|DAB2|SPHK1|ANGPT2|HTR1A|BAIAP3|GDF3|GRIN2A|UNC5B|NLRP3|CIDEB|FLRT3|HRH3|ATF3|FN1|GPR160|PLXNB1|IQGAP3|AGT|NPR1|BAG3|ADRB1|CHRNA4|JUN|PLPP3|DHCR24|CDC20|NPPB|GABBR1|SLC39A12|PTCHD1|IGFBP3|ADAMTS20|CCK|RADIL|CACNA1I|IL6|ADRA2C…	128	277|3163|430|451|313|577|3124|466|1045|880|1201|3133|829|616|1549|1669|1768|1813|1678|985|3103|259|772|433|796|3184|3145|694|472|3181|1210|1189|514|532|2377|1174|1012|2476|2488|3262|2482|2518|964|331|3091|3265|1303|502|400|2395|2443|1000|220|1195|2173|802|565|2347|3214|2866|643|3187|571|3220|2959|355|2695|3244|595|901|718|712|1978|895|1882|280|1057|1144|2671|553|973|2755|3175|3148|1018|1642|790|4…	1.97E-05		GO:0007165	0.230103	0
827	26	GO Biological Process		Response to lipid	0.005	MMP15|CTSH|PLAT|COL1A1|INHBA|GPR83|THBS1|WNT2|GATA6|HTR5A|PTGIR|DAB2|NLRP3|ILDR1|AGT|F7|MGST1|IL6|PENK|ENO2|VIM|MRC1|NOS1|CCNA2|SLC6A1|LPL	128	388|430|451|313|577|3124|490|1669|1729|985|3103|1210|2488|1756|502|478|3199|355|901|253|553|508|1642|790|1027|460	1.97E-05		GO:0033993	0.230103	0
938	28	GO Biological Process		Anatomical structure formation involved in morphogenesis	0.0055	CBLN1|MMP15|LFNG|COL1A1|INHBA|CCN3|THBS1|COL8A1|CALB1|GATA6|CD109|ANPEP|CSPG4|ANGPT2|FLNC|GDF3|COL7A1|UNC5B|FN1|COL18A1|JUN|ADPRHL1|TFAP2B|CCN1|PIK3CG|FAT3|LHX1|NOS1	128	367|388|3118|313|577|1201|490|289|382|1729|1558|433|472|514|1225|1174|664|2476|331|325|220|3151|3250|595|1978|2950|1654|1642	2.31E-05		GO:0048646	0.225963731	0
2019	47	GO Biological Process		Cellular response to organic substance	0.0055	CTSH|PLAT|COL1A1|INHBA|CHRM3|FST|THBS1|LTBP2|CALB1|WNT2|TIMP3|GATA6|GFRA3|SLC1A2|HTR5A|SHCBP1|NEFH|DAB2|SPHK1|ANGPT2|HTR1A|GDF3|NLRP3|FLRT3|HRH3|ATF3|ILDR1|IQGAP3|AGT|BAG3|GBP6|JUN|ADAMTS7|MGST1|IL6|PENK|PIK3CG|ADAMTS12|NTRK1|CCR3|VIM|DDIT3|MRC1|LHX1|NOS1|CCNA2|LPL	128	430|451|313|577|1045|880|490|616|382|1669|295|1729|1768|547|985|694|559|1210|1189|514|532|1174|2488|2482|2518|964|1756|1303|502|2395|3196|220|2899|3199|355|901|1978|2902|280|2671|553|973|508|1654|1642|790|460	2.30E-05		GO:0071310	0.225963731	0
1669	41	GO Biological Process		Regulation of cell population proliferation	0.006	EFNB1|TGM1|CTSH|FBXO5|INHBA|CCNB1|CCN3|THBS1|TIPIN|BST1|TNC|WNT2|GATA6|CD109|PTGIR|SHCBP1|DAB2|SPHK1|HTR1A|ATF3|FN1|PLXNB1|COL18A1|IQGAP3|AGT|NPR1|JUN|DHCR24|CDC20|GABBR1|XDH|IGFBP3|TFAP2B|IL6|CCN1|NPY5R|NTRK1|CCR3|CNN2|LHX1|CCNA2	128	277|3178|430|685|577|784|1201|490|829|1549|301|1669|1729|1558|3103|694|1210|1189|532|964|331|3265|325|1303|502|400|220|2173|802|2347|1984|643|3250|355|595|895|280|2671|2251|1654|790	2.57E-05		GO:0042127	0.222184875	0
414	17	GO Biological Process		Regulation of endopeptidase activity	0.006	CTSH|C3|THBS1|APH1B|TIMP3|CD109|COL6A3|COL7A1|GRIN2A|NLRP3|CIDEB|AGT|DHCR24|XDH|COL28A1|CCN1|GRIN2B	128	430|466|490|3133|295|1558|319|664|1012|2488|3262|502|2173|1984|628|595|1018	2.60E-05		GO:0052548	0.222184875	0
505	19	GO Biological Process		Blood vessel development	0.0063	COL1A1|CCN3|THBS1|COL8A1|WNT2|GATA6|ANPEP|CSPG4|SPHK1|ANGPT2|UNC5B|FN1|COL18A1|JUN|PLPP3|TFAP2B|CCN1|PIK3CG|DDIT3	128	313|1201|490|289|1669|1729|433|472|1189|514|2476|331|325|220|1195|3250|595|1978|973	2.78E-05		GO:0001568	0.220065945	0
1108	31	GO Biological Process		Regulation of protein phosphorylation	0.0063	INHBA|C3|CCNB1|ENPP2|THBS1|BST1|CENPE|CD109|CCNB2|NCF1|PLK1|CSPG4|DAB2|SPHK1|GDF3|FN1|IQGAP3|AGT|KLHL31|JUN|PLPP3|XDH|IGFBP3|CCNF|IL6|ADRA2C|CCN1|PIK3CG|NTRK1|NOS1|CCNA2	128	577|466|784|1183|490|1549|760|1558|724|1966|796|472|1210|1189|1174|331|1303|502|3238|220|1195|1984|643|748|355|2695|595|1978|280|1642|790	2.77E-05		GO:0001932	0.220065945	0
598	21	GO Biological Process		Behavior	0.0063	GPR83|ATP1B2|SNAP25|MRAP2|THBS1|CALB1|SLC1A2|FEN1|KCNK10|HTR1A|GRIN2A|ARC|AGT|CHRNA4|PTCHD1|CCK|PENK|NPY5R|NTRK1|GRIN2B|SLC6A1	128	3124|3169|370|3208|490|382|547|730|3181|532|1012|2458|502|1000|2866|571|901|895|280|1018|1027	2.80E-05		GO:0007610	0.220065945	0
1389	36	GO Biological Process		Regulation of multicellular organismal development	0.0063	CBLN1|CTSH|FBXO5|INHBA|C3|FST|ENPP2|THBS1|WNT2|GATA6|CD109|S100A1|SPHK1|ANGPT2|GJD4|GDF3|NLRP3|FLRT3|FN1|PLXNB1|AGT|NPR1|C1QC|NPPB|SLC39A12|XDH|ADAMTS7|IL6|CCN1|RACGAP1|ADAMTS12|NTRK1|CFL1|CCR3|METRN|LHX1	128	367|430|685|577|466|880|1183|490|1669|1729|1558|259|1189|514|2329|1174|2488|2482|331|3265|502|400|910|565|3214|1984|2899|355|595|718|2902|280|1057|2671|3148|1654	2.91E-05		GO:2000026	0.220065945	0
44	6	GO Biological Process		Endodermal cell differentiation	0.007	MMP15|INHBA|COL8A1|GATA6|COL7A1|FN1	128	388|577|289|1729|664|331	3.27E-05		GO:0035987	0.215490196	0
121	9	GO Biological Process		Response to estradiol	0.0071	MMP15|COL1A1|HTR5A|AGT|F7|PENK|ENO2|CCNA2|SLC6A1	128	388|313|985|502|478|901|253|790|1027	3.33E-05		GO:0032355	0.214874165	0
12385	184	GO Biological Process		Biological regulation	0.0072	EFNB1|TGM1|PYGL|OLFM4|CBLN1|MMP15|CTSH|PLAT|LFNG|COL1A1|SYT10|FBXO5|GMNN|INHBA|GPR83|C3|ATP1B2|GADD45G|SNAP25|CHRM3|LYVE1|CCNB1|FST|MRAP2|AVIL|ENPP2|CCN3|THBS1|KIF23|COL8A1|APH1B|TIPIN|LTBP2|TSPAN13|MCM4|SLC5A7|KCNN2|BST1|TNC|CENPE|CALB1|WNT2|TIMP3|RHCG|GATA6|OTOF|STXBP5L|GFRA3|SLC1A2|IGSF10|GPR26|SMC2|WIF1|CD109|FRRS1|COX6A2|HTR5A|CCNB2|NCF1|PTGIR|S100A1|COL6A3|MAD2L1|ANPEP|PLK1|SOAT2|MYRIP|GPR2…	128	277|3178|271|3163|367|388|430|451|3118|313|679|685|778|577|3124|466|3169|958|370|1045|949|784|880|3208|3166|1183|1201|490|742|289|3133|829|616|3112|688|1333|3256|1549|301|760|382|1669|295|3232|1729|1039|1033|1768|547|3100|1813|736|1678|1558|3109|1888|985|724|1966|3103|259|319|772|433|796|2170|3160|3184|3145|730|1711|694|376|343|559|472|3181|1210|1189|514|2329|532|3223|706|2377|1096|1174|664|1012|…	3.44E-05		GO:0065007	0.21426675	0
564	20	GO Biological Process		Regulation of secretion by cell	0.0079	SYT10|INHBA|SNAP25|CCN3|STXBP5L|MYRIP|DAB2|HTR1A|BAIAP3|HRH3|ILDR1|AGT|CHRNA4|GABBR1|SYT8|TFAP2B|CACNA1I|IL6|ADRA2C|NPY5R	128	679|577|370|1201|1033|3160|1210|532|2377|2518|1756|502|1000|2347|2302|3250|2959|355|2695|895	3.83E-05		GO:1903530	0.210237291	0
3085	63	GO Biological Process		Regulation of molecular function	0.0081	MMP15|CTSH|LFNG|FBXO5|GMNN|C3|ATP1B2|CHRM3|CCNB1|FST|THBS1|APH1B|CENPE|WNT2|TIMP3|STXBP5L|CD109|COX6A2|CCNB2|NCF1|PTGIR|S100A1|COL6A3|MAD2L1|PLK1|DAB2|SPHK1|DSCC1|COL7A1|GRIN2A|LYPD6|NLRP3|CIDEB|TRIM14|FN1|ARC|PLXNB1|IQGAP3|AGT|NEK2|ADRB1|JUN|PLPP3|DHCR24|CDC20|GABBR1|XDH|IGFBP3|CCNF|COL28A1|IL6|ADRA2C|CHN1|CCN1|RACGAP1|DEPDC1|PIK3CG|EBF2|NTRK1|DDIT3|GRIN2B|NOS1|CCNA2	128	388|430|3118|685|778|466|3169|1045|784|880|490|3133|760|1669|295|1033|1558|1888|724|1966|3103|259|319|772|796|1210|1189|706|664|1012|3259|2488|3262|2524|331|2458|3265|1303|502|754|2443|220|1195|2173|802|2347|1984|643|748|628|355|2695|3244|595|718|712|1978|3094|280|973|1018|1642|790	3.98E-05		GO:0065009	0.209151498	0
1763	42	GO Biological Process		Regulation of transport	0.0082	SYT10|INHBA|C3|ATP1B2|SNAP25|CHRM3|CCN3|THBS1|TSPAN13|KCNN2|STXBP5L|SLC1A2|MYRIP|NEFH|KCNK10|DAB2|SPHK1|HTR1A|BAIAP3|GRIN2A|HRH3|ILDR1|ARC|AGT|NPR1|BAG3|CHRNA4|NPPB|GABBR1|SYT8|TFAP2B|CACNA1I|IL6|ADRA2C|CFB|PIK3CG|NPY5R|TMEM30B|CNN2|GRIN2B|NOS1|SLC6A1	128	679|577|466|3169|370|1045|1201|490|3112|3256|1033|547|3160|559|3181|1210|1189|532|2377|1012|2518|1756|2458|502|400|2395|1000|565|2347|2302|3250|2959|355|2695|445|1978|895|3154|2251|1018|1642|1027	4.06E-05		GO:0051049	0.208618615	0
920	27	GO Biological Process		Regulation of anatomical structure morphogenesis	0.0086	OLFM4|CTSH|LFNG|C3|ENPP2|THBS1|WNT2|GATA6|S100A1|DAB2|SPHK1|ANGPT2|FN1|ARC|PLXNB1|AGT|NPR1|NPPB|SLC39A12|IL6|CHN1|ADAMTS12|NTRK1|CFL1|CCR3|METRN|LHX1	128	3163|430|3118|466|1183|490|1669|1729|259|1210|1189|514|331|2458|3265|502|400|565|3214|355|3244|2902|280|1057|2671|3148|1654	4.33E-05		GO:0022603	0.206550155	0
11655	175	GO Biological Process		Regulation of biological process	0.0096	EFNB1|TGM1|OLFM4|CBLN1|CTSH|PLAT|LFNG|COL1A1|SYT10|FBXO5|GMNN|INHBA|GPR83|C3|ATP1B2|GADD45G|SNAP25|CHRM3|LYVE1|CCNB1|FST|MRAP2|AVIL|ENPP2|CCN3|THBS1|KIF23|COL8A1|APH1B|TIPIN|LTBP2|TSPAN13|MCM4|KCNN2|BST1|TNC|CENPE|CALB1|WNT2|TIMP3|GATA6|STXBP5L|GFRA3|SLC1A2|IGSF10|GPR26|SMC2|WIF1|CD109|HTR5A|CCNB2|NCF1|PTGIR|S100A1|COL6A3|MAD2L1|ANPEP|PLK1|SOAT2|MYRIP|GPR22|KREMEN2|FEN1|ARMC4|SHCBP1|CALB2|GLS2|NE…	128	277|3178|3163|367|430|451|3118|313|679|685|778|577|3124|466|3169|958|370|1045|949|784|880|3208|3166|1183|1201|490|742|289|3133|829|616|3112|688|3256|1549|301|760|382|1669|295|1729|1033|1768|547|3100|1813|736|1678|1558|985|724|1966|3103|259|319|772|433|796|2170|3160|3184|3145|730|1711|694|376|343|559|472|3181|1210|1189|514|2329|532|3223|706|2377|1096|1174|664|1012|2476|3259|2488|3262|2482|2518|252…	4.94E-05		GO:0050789	0.201772877	0
1547	38	GO Biological Process		Response to oxygen-containing compound	0.0102	MMP15|CTSH|PLAT|COL1A1|INHBA|CHRM3|THBS1|WNT2|GATA6|SLC1A2|HTR5A|NCF1|PTGIR|SPHK1|ANGPT2|HTR1A|GRIN2A|NLRP3|HRH3|ILDR1|AGT|JUN|F7|GABBR1|MGST1|IL6|PENK|GCNT1|PIK3CG|NTRK1|ENO2|VIM|MRC1|GRIN2B|NOS1|CCNA2|SLC6A1|LPL	128	388|430|451|313|577|1045|490|1669|1729|547|985|1966|3103|1189|514|532|1012|2488|2518|1756|502|220|478|2347|3199|355|901|3202|1978|280|253|553|508|1018|1642|790|1027|460	5.31E-05		GO:1901700	0.199139983	0
129	9	GO Biological Process		Microtubule cytoskeleton organization involved in mitosis	0.0102	CCNB1|KIF23|CENPE|MAD2L1|PLK1|ANKFN1|NEK2|CDC20|RACGAP1	128	784|742|760|772|796|3223|754|802|718	5.33E-05		GO:1902850	0.199139983	0
2103	47	GO Biological Process		Regulation of localization	0.0116	SYT10|INHBA|C3|ATP1B2|SNAP25|CHRM3|MRAP2|CCN3|THBS1|TSPAN13|KCNN2|STXBP5L|SLC1A2|PLK1|MYRIP|NEFH|KCNK10|DAB2|SPHK1|HTR1A|BAIAP3|GRIN2A|HRH3|TRIM14|ILDR1|ARC|AGT|NPR1|BAG3|CHRNA4|NPPB|GABBR1|SYT8|TFAP2B|CACNA1I|IL6|ADRA2C|CFB|PIK3CG|NPY5R|DDIT3|TMEM30B|CNN2|GRIN2B|NOS1|SLC6A1|LPL	128	679|577|466|3169|370|1045|3208|1201|490|3112|3256|1033|547|796|3160|559|3181|1210|1189|532|2377|1012|2518|2524|1756|2458|502|400|2395|1000|565|2347|2302|3250|2959|355|2695|445|1978|895|973|3154|2251|1018|1642|1027|460	6.22E-05		GO:0032879	0.193554201	0
2355	51	GO Biological Process		Response to external stimulus	0.0117	EFNB1|PYGL|COL1A1|C3|ENPP2|CCN3|THBS1|UPK1B|GFRA3|SLC1A2|NCF1|PTGIR|ANGPT2|GDF3|GRIN2A|UNC5B|NLRP3|CIDEB|FLRT3|TRIM14|ATF3|PLXNB1|AGT|BAG3|ADRB1|GBP6|JUN|VSTM2L|C1QC|PADI4|F7|NPPB|CNTN4|IL6|CHN1|CCN1|PENK|CFB|SLC15A2|PIK3CG|NTRK1|FAU|CFL1|CCR3|VIM|DDIT3|MRC1|CNN2|LHX1|NOS1|LPL	128	277|271|313|466|1183|1201|490|1543|1768|547|1966|3103|514|1174|1012|2476|2488|3262|2482|2524|964|3265|502|2395|2443|3196|220|2815|910|2833|478|565|1552|355|3244|595|901|445|862|1978|280|3058|1057|2671|553|973|508|2251|1654|1642|460	6.32E-05		GO:0009605	0.193181414	0
493	18	GO Biological Process		Circulatory system process	0.012	SLC1A4|ATP1B2|CHRM3|KCNN2|GATA6|SLC1A2|ANPEP|HTR1A|AGT|NPR1|ADRB1|NPPB|ADRA2C|SLC4A4|SLC15A2|SLCO1C1|NOS1|SLC6A1	128	856|3169|1045|3256|1729|547|433|532|502|400|2443|565|2695|3016|862|2266|1642|1027	6.58E-05		GO:0003013	0.192081875	0
166	10	GO Biological Process		Positive regulation of angiogenesis	0.012	CTSH|C3|THBS1|GATA6|S100A1|SPHK1|ANGPT2|SLC39A12|NTRK1|CCR3	128	430|466|490|1729|259|1189|514|3214|280|2671	6.65E-05		GO:0045766	0.192081875	0
590	20	GO Biological Process		Positive regulation of cell death	0.0123	CTSH|INHBA|C3|GADD45G|THBS1|TIMP3|GATA6|GRIN2A|CIDEB|ATF3|AGT|JUN|IGFBP3|TFAP2B|IL6|CCN1|NTRK1|DDIT3|MAP3K9|GRIN2B	128	430|577|466|958|490|295|1729|1012|3262|964|502|220|643|3250|355|595|280|973|2755|1018	6.98E-05		GO:0010942	0.191009489	0
901	26	GO Biological Process		Circulatory system development	0.0138	COL1A1|CCN3|THBS1|COL8A1|WNT2|GATA6|ANPEP|ARMC4|CSPG4|SPHK1|ANGPT2|UNC5B|FLRT3|FN1|COL18A1|AGT|JUN|PLPP3|ADPRHL1|NPPB|TFAP2B|CCN1|PIK3CG|NPY5R|DDIT3|ASB2	128	313|1201|490|289|1669|1729|433|1711|472|1189|514|2476|2482|331|325|502|220|1195|3151|565|3250|595|1978|895|973|3175	7.90E-05		GO:0072359	0.186012091	0
2131	47	GO Biological Process		Positive regulation of response to stimulus	0.0147	CTSH|PLAT|LFNG|COL1A1|INHBA|C3|GADD45G|MRAP2|CCN3|THBS1|TIMP3|GATA6|NCF1|MAD2L1|CSPG4|DAB2|SPHK1|GDF3|GRIN2A|UNC5B|LYPD6|NLRP3|TRIM14|ATF3|FN1|PLXNB1|IQGAP3|AGT|NPR1|JUN|C1QC|F7|XDH|IGFBP3|ADAMTS20|IL6|ADRA2C|CCN1|PENK|CFB|PIK3CG|NPY5R|NTRK1|H2AX|DDIT3|GRIN2B|LPL	128	430|451|3118|313|577|466|958|3208|1201|490|295|1729|1966|772|472|1210|1189|1174|1012|2476|3259|2488|2524|964|331|3265|1303|502|400|220|910|478|1984|643|3187|355|2695|595|901|445|1978|895|280|1144|973|1018|460	8.52E-05		GO:0048584	0.183268267	0
554	19	GO Biological Process		Cell morphogenesis involved in differentiation	0.0156	EFNB1|GFRA3|NEFH|UNC5B|FLRT3|FN1|ARC|PLXNB1|COL18A1|VSTM2L|CCK|CNTN4|RADIL|BTBD3|CHN1|NTRK1|FAT3|METRN|LHX1	128	277|1768|559|2476|2482|331|2458|3265|325|2815|571|1552|3220|3211|3244|280|2950|3148|1654	9.18E-05		GO:0000904	0.18068754	0
4010	75	GO Biological Process		Response to chemical	0.0179	EFNB1|MMP15|CTSH|PLAT|COL1A1|SYT10|INHBA|GPR83|CHRM3|FST|ENPP2|CCN3|THBS1|LTBP2|CALB1|WNT2|TIMP3|GATA6|GFRA3|SLC1A2|HTR5A|NCF1|PTGIR|SHCBP1|NEFH|DAB2|SPHK1|ANGPT2|HTR1A|GDF3|GRIN2A|UNC5B|NLRP3|FLRT3|HRH3|ATF3|ILDR1|PLXNB1|IQGAP3|AGT|BAG3|CHRNA4|GBP6|JUN|DHCR24|VSTM2L|F7|GABBR1|SYT8|ADAMTS7|TFAP2B|MGST1|CNTN4|IL6|CHN1|CCN1|PENK|GCNT1|SLC15A2|PIK3CG|ADAMTS12|NTRK1|ENO2|NNMT|CCR3|VIM|DDIT3|MRC1|GRIN…	128	277|388|430|451|313|679|577|3124|1045|880|1183|1201|490|616|382|1669|295|1729|1768|547|985|1966|3103|694|559|1210|1189|514|532|1174|1012|2476|2488|2482|2518|964|1756|3265|1303|502|2395|1000|3196|220|2173|2815|478|2347|2302|2899|3250|3199|1552|355|3244|595|901|3202|862|1978|2902|280|253|1564|2671|553|973|508|1018|1654|1642|790|2737|1027|460	1.10E-04		GO:0042221	0.174714697	0
1251	32	GO Biological Process		Regulation of phosphorylation	0.0179	INHBA|C3|CCNB1|ENPP2|THBS1|BST1|CENPE|CD109|CCNB2|NCF1|PLK1|CSPG4|DAB2|SPHK1|GDF3|FN1|IQGAP3|AGT|KLHL31|JUN|PLPP3|XDH|IGFBP3|CCNF|IL6|ADRA2C|SLC4A4|CCN1|PIK3CG|NTRK1|NOS1|CCNA2	128	577|466|784|1183|490|1549|760|1558|724|1966|796|472|1210|1189|1174|331|1303|502|3238|220|1195|1984|643|748|355|2695|3016|595|1978|280|1642|790	1.10E-04		GO:0042325	0.174714697	0
217	11	GO Biological Process		Regulation of cell-substrate adhesion	0.0201	OLFM4|COL1A1|THBS1|COL8A1|BST1|DAB2|ANGPT2|FN1|EGFL6|FBLN2|CCN1	128	3163|313|490|289|1549|1210|514|331|1672|337|595	1.30E-04		GO:0010810	0.169680394	0
927	26	GO Biological Process		Regulation of cell migration	0.0201	CTSH|COL1A1|FBXO5|ATP1B2|LYVE1|ENPP2|CCN3|THBS1|BST1|TNC|IGSF10|DAB2|SPHK1|ANGPT2|FN1|PLXNB1|AGT|JUN|PLPP3|F7|IGFBP3|IL6|CCN1|GCNT1|PIK3CG|CNN2	128	430|313|685|3169|949|1183|1201|490|1549|301|3100|1210|1189|514|331|3265|502|220|1195|478|643|355|595|3202|1978|2251	1.20E-04		GO:0030334	0.169680394	0
519	18	GO Biological Process		Positive regulation of programmed cell death	0.0201	CTSH|INHBA|C3|GADD45G|THBS1|TIMP3|GATA6|GRIN2A|ATF3|AGT|JUN|IGFBP3|TFAP2B|IL6|CCN1|NTRK1|DDIT3|MAP3K9	128	430|577|466|958|490|295|1729|1012|964|502|220|643|3250|355|595|280|973|2755	1.20E-04		GO:0043068	0.169680394	0
668	21	GO Biological Process		Regulation of MAPK cascade	0.0201	GADD45G|THBS1|TIMP3|NCF1|CSPG4|DAB2|SPHK1|ATF3|FN1|IQGAP3|AGT|KLHL31|JUN|XDH|IGFBP3|IL6|ADRA2C|CCN1|PIK3CG|NPY5R|NTRK1	128	958|490|295|1966|472|1210|1189|964|331|1303|502|3238|220|1984|643|355|2695|595|1978|895|280	1.30E-04		GO:0043408	0.169680394	0
567	19	GO Biological Process		Regulation of system process	0.0201	CBLN1|INHBA|ATP1B2|CHRM3|CCN3|KCNN2|S100A1|DAB2|SPHK1|HTR1A|GRIN2A|AGT|NPR1|ADRB1|NPPB|ADRA2C|PIK3CG|GRIN2B|NOS1	128	367|577|3169|1045|1201|3256|259|1210|1189|532|1012|502|400|2443|565|2695|1978|1018|1642	1.20E-04		GO:0044057	0.169680394	0
36	5	GO Biological Process		Muscle cell proliferation	0.0218	CCN3|WNT2|GATA6|AGT|DDIT3	128	1201|1669|1729|502|973	1.40E-04		GO:0033002	0.166154351	0
86	7	GO Biological Process		Transport across blood-brain barrier	0.023	SLC1A4|ATP1B2|SLC1A2|SLC4A4|SLC15A2|SLCO1C1|SLC6A1	128	856|3169|547|3016|862|2266|1027	1.50E-04		GO:0150104	0.163827216	0
2188	47	GO Biological Process		Nervous system development	0.0238	EFNB1|CBLN1|INHBA|C3|ATP1B2|CHRM3|AVIL|TNC|WNT2|GFRA3|SLC1A2|HTR5A|S100A1|ARMC4|NEFH|CSPG4|SPHK1|BCAN|GRIN2A|UNC5B|FLRT3|FN1|ARC|PLXNB1|BAG3|JUN|PLPP3|CDC20|VSTM2L|PTCHD1|GCM2|TFAP2B|CCK|CNTN4|BTBD3|IL6|CHN1|PENK|RACGAP1|NTRK1|FAT3|H2AX|VIM|METRN|GRIN2B|LHX1|MYT1L	128	277|367|577|466|3169|1045|3166|301|1669|1768|547|985|259|1711|559|472|1189|1570|1012|2476|2482|331|2458|3265|2395|220|1195|802|2815|2866|3142|3250|571|1552|3211|355|3244|901|718|280|2950|1144|553|3148|1018|1654|2449	1.60E-04		GO:0007399	0.162342304	0
945	26	GO Biological Process		Positive regulation of cell population proliferation	0.0248	EFNB1|TGM1|CTSH|FBXO5|CCNB1|THBS1|TIPIN|BST1|TNC|WNT2|GATA6|SPHK1|HTR1A|ATF3|FN1|IQGAP3|AGT|JUN|CDC20|TFAP2B|IL6|CCN1|NPY5R|CCR3|LHX1|CCNA2	128	277|3178|430|685|784|490|829|1549|301|1669|1729|1189|532|964|331|1303|502|220|802|3250|355|595|895|2671|1654|790	1.70E-04		GO:0008284	0.160554832	0
2978	59	GO Biological Process		Regulation of signal transduction	0.0258	CBLN1|CTSH|LFNG|COL1A1|INHBA|C3|GADD45G|CCNB1|FST|MRAP2|CCN3|THBS1|BST1|TIMP3|GATA6|WIF1|CD109|NCF1|PTGIR|MAD2L1|CSPG4|DAB2|SPHK1|GDF3|GRIN2A|UNC5B|LYPD6|NLRP3|TRIM14|ATF3|FN1|ARC|PLXNB1|IQGAP3|DDIT4L|AGT|NPR1|KLHL31|JUN|PLPP3|F7|IGFBPL1|XDH|IGFBP3|ADAMTS20|TFAP2B|IL6|ADRA2C|CHN1|CCN1|RACGAP1|SLC15A2|PIK3CG|ADAMTS12|NPY5R|RAI14|NTRK1|DDIT3|GRIN2B	128	367|430|3118|313|577|466|958|784|880|3208|1201|490|1549|295|1729|1678|1558|1966|3103|772|472|1210|1189|1174|1012|2476|3259|2488|2524|964|331|2458|3265|1303|3106|502|400|3238|220|1195|478|3253|1984|643|3187|3250|355|2695|3244|595|718|862|1978|2902|895|1882|280|973|1018	1.70E-04		GO:0009966	0.158838029	0
442	16	GO Biological Process		Regulation of neuron projection development	0.0267	ATP1B2|SNAP25|AVIL|DAB2|FN1|ARC|PLXNB1|AGT|CDC20|SLC39A12|CHN1|NTRK1|FAT3|CFL1|VIM|METRN	128	3169|370|3166|1210|331|2458|3265|502|802|3214|3244|280|2950|1057|553|3148	1.80E-04		GO:0010975	0.157348874	0
739	22	GO Biological Process		Regulation of proteolysis	0.0267	CTSH|PLAT|C3|THBS1|APH1B|TIMP3|CD109|COL6A3|PLK1|DAB2|COL7A1|GRIN2A|NLRP3|CIDEB|FN1|AGT|DHCR24|CDC20|XDH|COL28A1|CCN1|GRIN2B	128	430|451|466|490|3133|295|1558|319|796|1210|664|1012|2488|3262|331|502|2173|802|1984|628|595|1018	1.90E-04		GO:0030162	0.157348874	0
537	18	GO Biological Process		Mitotic cell cycle process	0.0267	CCNB1|KIF23|TIPIN|MCM4|CENPE|SMC2|CCNB2|MAD2L1|PLK1|ANKFN1|DSCC1|IQGAP3|NEK2|CDC20|CCNF|RACGAP1|CFL1|CCNA2	128	784|742|829|688|760|736|724|772|796|3223|706|1303|754|802|748|718|1057|790	1.80E-04		GO:1903047	0.157348874	0
1587	37	GO Biological Process		Positive regulation of molecular function	0.0268	CTSH|LFNG|GMNN|ATP1B2|CCNB1|THBS1|APH1B|CENPE|WNT2|NCF1|S100A1|PLK1|SPHK1|DSCC1|GRIN2A|NLRP3|CIDEB|TRIM14|FN1|ARC|PLXNB1|AGT|NEK2|ADRB1|PLPP3|CDC20|XDH|IL6|ADRA2C|CHN1|CCN1|PIK3CG|EBF2|NTRK1|DDIT3|GRIN2B|NOS1	128	430|3118|778|3169|784|490|3133|760|1669|1966|259|796|1189|706|1012|2488|3262|2524|331|2458|3265|502|754|2443|1195|802|1984|355|2695|3244|595|1978|3094|280|973|1018|1642	1.90E-04		GO:0044093	0.157186521	0
20	4	GO Biological Process		Cellular response to gonadotropin stimulus	0.0272	PLAT|INHBA|GATA6|CCNA2	128	451|577|1729|790	1.90E-04		GO:0071371	0.15654311	0
402	15	GO Biological Process		Axon development	0.0297	EFNB1|TNC|GFRA3|NEFH|UNC5B|FLRT3|PLXNB1|JUN|VSTM2L|CCK|CNTN4|CHN1|NTRK1|METRN|LHX1	128	277|301|1768|559|2476|2482|3265|220|2815|571|1552|3244|280|3148|1654	2.10E-04		GO:0061564	0.152724355	0
65	6	GO Biological Process		G protein-coupled receptor signaling pathway, coupled to cyclic nucleotide second messenger	0.0327	CHRM3|HTR5A|PTGIR|HTR1A|HRH3|AGT	128	1045|985|3103|532|2518|502	2.40E-04		GO:0007187	0.148545225	0
160	9	GO Biological Process		Spindle organization	0.0341	FBXO5|CCNB1|KIF23|CENPE|CCNB2|PLK1|NEK2|CDC20|RACGAP1	128	685|784|742|760|724|796|754|802|718	2.50E-04		GO:0007051	0.146724562	0
2370	49	GO Biological Process		Regulation of catalytic activity	0.0368	MMP15|CTSH|FBXO5|C3|CCNB1|THBS1|APH1B|CENPE|TIMP3|STXBP5L|CD109|COX6A2|CCNB2|NCF1|PTGIR|S100A1|COL6A3|MAD2L1|PLK1|DAB2|DSCC1|COL7A1|GRIN2A|NLRP3|CIDEB|FN1|PLXNB1|IQGAP3|AGT|NEK2|ADRB1|JUN|DHCR24|CDC20|GABBR1|XDH|IGFBP3|CCNF|COL28A1|ADRA2C|CHN1|CCN1|RACGAP1|DEPDC1|PIK3CG|NTRK1|GRIN2B|NOS1|CCNA2	128	388|430|685|466|784|490|3133|760|295|1033|1558|1888|724|1966|3103|259|319|772|796|1210|706|664|1012|2488|3262|331|3265|1303|502|754|2443|220|2173|802|2347|1984|643|748|628|2695|3244|595|718|712|1978|280|1018|1642|790	2.70E-04		GO:0050790	0.143415218	0
507	17	GO Biological Process		Positive regulation of apoptotic process	0.0372	CTSH|INHBA|C3|GADD45G|THBS1|TIMP3|GATA6|GRIN2A|ATF3|AGT|JUN|IGFBP3|TFAP2B|IL6|CCN1|DDIT3|MAP3K9	128	430|577|466|958|490|295|1729|1012|964|502|220|643|3250|355|595|973|2755	2.80E-04		GO:0043065	0.142945706	0
323	13	GO Biological Process		Nuclear division	0.0374	FBXO5|CCNB1|KIF23|CENPE|SMC2|CCNB2|MAD2L1|PLK1|DSCC1|NEK2|CDC20|SYCP3|RACGAP1	128	685|784|742|760|736|724|772|796|706|754|802|2908|718	2.80E-04		GO:0000280	0.14271284	0
1560	36	GO Biological Process		Regulation of protein modification process	0.0374	FBXO5|INHBA|C3|CCNB1|ENPP2|THBS1|BST1|CENPE|CD109|CCNB2|NCF1|MAD2L1|PLK1|CSPG4|DAB2|SPHK1|H1-5|GDF3|FN1|IQGAP3|AGT|KLHL31|JUN|PLPP3|CDC20|XDH|IGFBP3|CCNF|IL6|ADRA2C|CCN1|PIK3CG|NTRK1|NNMT|NOS1|CCNA2	128	685|577|466|784|1183|490|1549|760|1558|724|1966|772|796|472|1210|1189|1096|1174|331|1303|502|3238|220|1195|802|1984|643|748|355|2695|595|1978|280|1564|1642|790	2.80E-04		GO:0031399	0.14271284	0
461	16	GO Biological Process		Export from cell	0.0379	CBLN1|SYT10|INHBA|ATP1B2|SNAP25|LTBP2|OTOF|STXBP5L|BAIAP3|HRH3|ILDR1|SYT8|IL6|SLC4A4|SLC15A2|PIK3CG	128	367|679|577|3169|370|616|1039|1033|2377|2518|1756|2302|355|3016|862|1978	2.90E-04		GO:0140352	0.142136079	0
97	7	GO Biological Process		Mitotic spindle organization	0.0387	CCNB1|KIF23|CENPE|PLK1|NEK2|CDC20|RACGAP1	128	784|742|760|796|754|802|718	3.00E-04		GO:0007052	0.141228903	0
43	5	GO Biological Process		Regulation of amino acid transport	0.0387	HRH3|AGT|GABBR1|NPY5R|SLC6A1	128	2518|502|2347|895|1027	3.00E-04		GO:0051955	0.141228903	0
23	4	GO Biological Process		Negative regulation of organic acid transport	0.0398	THBS1|HRH3|GABBR1|NPY5R	128	490|2518|2347|895	3.10E-04		GO:0032891	0.140011693	0
167	9	GO Biological Process		Gastrulation	0.0423	MMP15|INHBA|COL8A1|GATA6|GDF3|COL7A1|FN1|PLPP3|LHX1	128	388|577|289|1729|1174|664|331|1195|1654	3.40E-04		GO:0007369	0.137365963	0
24	4	GO Biological Process		Deoxyribonucleoside monophosphate metabolic process	0.0449	DCK|XDH|TK1|UPP2	128	1723|1984|610|2878	3.60E-04		GO:0009162	0.134775366	0
520	17	GO Biological Process		Secretion	0.0454	CBLN1|SYT10|INHBA|SNAP25|CHRM3|LTBP2|OTOF|STXBP5L|BAIAP3|HRH3|ILDR1|NPR1|NPPB|XDH|SYT8|IL6|PIK3CG	128	367|679|577|370|1045|616|1039|1033|2377|2518|1756|400|565|1984|2302|355|1978	3.70E-04		GO:0046903	0.134294415	0
9	3	GO Biological Process		Smooth muscle cell proliferation	0.0455	CCN3|AGT|DDIT3	128	1201|502|973	3.70E-04		GO:0048659	0.13419886	0
674	20	GO Biological Process		Neuron projection development	0.0466	EFNB1|TNC|GFRA3|NEFH|UNC5B|FLRT3|ARC|PLXNB1|JUN|VSTM2L|CCK|CNTN4|BTBD3|IL6|CHN1|NTRK1|FAT3|VIM|METRN|LHX1	128	277|301|1768|559|2476|2482|2458|3265|220|2815|571|1552|3211|355|3244|280|2950|553|3148|1654	3.80E-04		GO:0031175	0.133161408	0
835	23	GO Biological Process		Cell cycle process	0.0475	FBXO5|GMNN|CCNB1|KIF23|TIPIN|MCM4|CENPE|GATA6|SMC2|CCNB2|MAD2L1|PLK1|FEN1|ANKFN1|DSCC1|IQGAP3|NEK2|CDC20|SYCP3|CCNF|RACGAP1|CFL1|CCNA2	128	685|778|784|742|829|688|760|1729|736|724|772|796|730|3223|706|1303|754|802|2908|748|718|1057|790	3.90E-04		GO:0022402	0.132330639	0
1290	31	GO Biological Process		Neurogenesis	0.048	EFNB1|CBLN1|INHBA|C3|TNC|WNT2|GFRA3|NEFH|CSPG4|GRIN2A|UNC5B|FLRT3|ARC|PLXNB1|JUN|PLPP3|VSTM2L|GCM2|CCK|CNTN4|BTBD3|IL6|CHN1|PENK|RACGAP1|NTRK1|FAT3|VIM|METRN|LHX1|MYT1L	128	277|367|577|466|301|1669|1768|559|472|1012|2476|2482|2458|3265|220|1195|2815|3142|571|1552|3211|355|3244|901|718|280|2950|553|3148|1654|2449	4.00E-04		GO:0022008	0.131875876	0
2029	43	GO Biological Process		System process	0.0493	COL1A1|SYT10|SLC1A4|INHBA|ATP1B2|SNAP25|CHRM3|KCNN2|CALB1|TIMP3|GATA6|OTOF|SLC1A2|ANPEP|SOAT2|FEN1|KCNK10|HTR1A|GRIN2A|HRH3|ARC|COL18A1|AGT|NPR1|ADRB1|CHRNA4|NPPB|GABBR1|PTCHD1|TFAP2B|CACNA1I|ADRA2C|JAKMIP1|SLC4A4|PENK|SLC15A2|NTRK1|SLCO1C1|DDIT3|ASB2|GRIN2B|NOS1|SLC6A1	128	313|679|856|577|3169|370|1045|3256|382|295|1729|1039|547|433|2170|730|3181|532|1012|2518|2458|325|502|400|2443|1000|565|2347|2866|3250|2959|2695|2854|3016|901|862|280|2266|973|3175|1018|1642|1027	4.20E-04		GO:0003008	0.130715308	0
1061	27	GO Biological Process		Cell motility	0.0493	EFNB1|PLAT|ATP1B2|ENPP2|CCN3|THBS1|GFRA3|CSPG4|FLRT3|FN1|ARC|PLXNB1|CCK|RADIL|CACNA1I|IL6|TTLL3|CCN1|GCNT1|PIK3CG|ADAMTS12|FAT3|CCR3|DDIT3|ASB2|CNN2|LHX1	128	277|451|3169|1183|1201|490|1768|472|2482|331|2458|3265|571|3220|2959|355|3115|595|3202|1978|2902|2950|2671|973|3175|2251|1654	4.10E-04		GO:0048870	0.130715308	0
73	6	GO Biological Process		Multicellular organismal response to stress	0.0497	THBS1|HTR1A|ADRB1|PENK|NTRK1|NOS1	128	490|532|2443|901|280|1642	4.30E-04		GO:0033555	0.130364361	0
6015	137	GO Cellular Component		Cell periphery	5.46E-13	EFNB1|TGM1|NID2|OLFM4|CBLN1|MMP15|CTSH|COL1A1|SYT10|SLC1A4|GPR83|C3|CD93|ATP1B2|SNAP25|CHRM3|LYVE1|MRAP2|ENPP2|CCN3|THBS1|COL8A1|APH1B|LTBP2|TSPAN13|SLC5A7|UPK1B|KCNN2|BST1|TNC|CALB1|WNT2|TIMP3|RHCG|CGN|OTOF|STXBP5L|GFRA3|SLC1A2|MMP10|GPR26|CD109|HTR5A|NCF1|PTGIR|COL6A3|COL14A1|ANPEP|ENTPD3|MYRIP|GPR22|KREMEN2|CSPG4|KCNK10|DAB2|SPHK1|ANGPT2|GJD4|HTR1A|BAIAP3|FLNC|COL10A1|BCAN|COL7A1|GRIN2A|UNC5B|…	128	277|3178|286|3163|367|388|430|313|679|856|3124|466|919|3169|370|1045|949|3208|1183|1201|490|289|3133|616|3112|1333|1543|3256|1549|301|382|1669|295|3232|1747|1039|1033|1768|547|586|1813|1558|985|1966|3103|319|307|433|406|3160|3184|3145|472|3181|1210|1189|514|2329|532|2377|1225|655|1570|664|1012|2476|3259|2482|2332|2518|1756|331|3091|2458|3265|496|325|1303|502|400|2443|1000|220|1195|2815|910|478|23…	2.67E-16		GO:0071944	1.226280736	0
552	36	GO Cellular Component		Extracellular matrix	1.69E-12	NID2|CBLN1|MMP15|CTSH|COL1A1|CCN3|THBS1|COL8A1|LTBP2|TNC|WNT2|TIMP3|MMP10|COL6A3|COL14A1|CSPG4|ANGPT2|COL10A1|BCAN|COL7A1|FLRT3|FN1|COL18A1|AGT|C1QC|F7|EGFL6|ADAMTS7|ADAMTS20|LRRC3B|COL25A1|COL28A1|FBLN2|CCN1|ADAMTS12|TPSB2	128	286|367|388|430|313|1201|490|289|616|301|1669|295|586|319|307|472|514|655|1570|664|2482|331|325|502|910|478|1672|2899|3187|3190|604|628|337|595|2902|3226	1.65E-15		GO:0031012	1.17721133	0
407	29	GO Cellular Component		Collagen-containing extracellular matrix	7.38E-11	NID2|CBLN1|CTSH|COL1A1|CCN3|THBS1|COL8A1|LTBP2|TNC|WNT2|TIMP3|COL6A3|COL14A1|CSPG4|ANGPT2|COL10A1|BCAN|COL7A1|FN1|COL18A1|AGT|C1QC|F7|EGFL6|COL25A1|COL28A1|FBLN2|CCN1|TPSB2	128	286|367|430|313|1201|490|289|616|301|1669|295|319|307|472|514|655|1570|664|331|325|502|910|478|1672|604|628|337|595|3226	1.44E-13		GO:0062023	1.013194364	0
4175	101	GO Cellular Component		Extracellular region	7.06E-10	PYGM|EFNB1|TGM1|NID2|PYGL|OLFM4|CBLN1|CTSH|PLAT|LFNG|COL1A1|SLC1A4|INHBA|C3|ACTR3B|LYVE1|FST|ENPP2|CCN3|THBS1|COL8A1|LTBP2|UPK1B|BST1|TNC|CENPE|CALB1|WNT2|TIMP3|RHCG|VWDE|MMP10|IGSF10|SMC2|WIF1|CD109|S100A1|COL6A3|COL14A1|ANPEP|CSPG4|ANGPT2|COL10A1|BCAN|GDF3|COL7A1|LYPD6|NLRP3|FLRT3|FN1|ARC|PLXNB1|CD163|COL18A1|AGT|GBP6|VSTM2L|C1QC|F7|NPPB|GABBR1|SLC39A12|IGFBPL1|XDH|KLHL34|STEAP4|EGFL6|IGFBP3|AD…	128	217|277|3178|286|271|3163|367|430|451|3118|313|856|577|466|1054|949|880|1183|1201|490|289|616|1543|1549|301|760|382|1669|295|3232|3121|586|3100|736|1678|1558|259|319|307|433|472|514|655|1570|1174|664|3259|2488|2482|331|2458|3265|496|325|502|3196|2815|910|478|565|2347|3214|3253|1984|2380|3097|1672|643|2899|3187|3193|247|571|3190|1552|604|628|337|355|3016|595|901|718|3235|3217|3202|1762|445|862|163…	1.72E-12		GO:0005576	0.91511953	0
2115	61	GO Cellular Component		Cell junction	1.43E-07	EFNB1|CBLN1|PLAT|NEFM|SYT10|SLC1A4|ATP1B2|SNAP25|CHRM3|AVIL|CCN3|KIF23|SLC5A7|KCNN2|TNC|CALB1|CGN|OTOF|STXBP5L|SLC1A2|HTR5A|MYRIP|CALB2|NEFH|CSPG4|DAB2|SPHK1|GJD4|HTR1A|BAIAP3|FLNC|BCAN|GRIN2A|LYPD6|FLRT3|GJB5|HRH3|ILDR1|ARC|IQGAP3|ADRB1|CHRNA4|PLPP3|C1QC|GABBR1|PTCHD1|SYT8|CCNF|PENK|SLC9A3R2|CAMKV|NPY5R|RAI14|CFL1|ENO2|VIM|CNN2|SLC16A3|GRIN2B|NOS1|SLC6A1	128	277|367|451|526|679|856|3169|370|1045|3166|1201|742|1333|3256|301|382|1747|1039|1033|547|985|3160|376|559|472|1210|1189|2329|532|2377|1225|1570|1012|3259|2482|2332|2518|1756|2458|1303|2443|1000|1195|910|2347|2866|2302|748|901|3217|3247|895|1882|1057|253|553|2251|3019|1018|1642|1027	4.18E-10		GO:0030054	0.684466396	0
3247	78	GO Cellular Component		Extracellular space	9.65E-07	PYGM|EFNB1|TGM1|NID2|PYGL|OLFM4|CBLN1|CTSH|PLAT|COL1A1|SLC1A4|INHBA|C3|ACTR3B|LYVE1|FST|ENPP2|THBS1|COL8A1|LTBP2|UPK1B|BST1|TNC|CALB1|WNT2|TIMP3|RHCG|MMP10|SMC2|CD109|COL6A3|COL14A1|ANPEP|CSPG4|ANGPT2|COL10A1|GDF3|COL7A1|FLRT3|FN1|COL18A1|AGT|GBP6|C1QC|F7|NPPB|GABBR1|IGFBPL1|XDH|KLHL34|STEAP4|EGFL6|IGFBP3|ADAMTS20|MYO1B|ALDOC|CCK|LRRC3B|COL25A1|COL28A1|IL6|SLC4A4|RACGAP1|SLC9A3R2|GCNT1|TMPRSS4|CF…	128	217|277|3178|286|271|3163|367|430|451|313|856|577|466|1054|949|880|1183|490|289|616|1543|1549|301|382|1669|295|3232|586|736|1558|319|307|433|472|514|655|1174|664|2482|331|325|502|3196|910|478|565|2347|3253|1984|2380|3097|1672|643|3187|3193|247|571|3190|604|628|355|3016|718|3217|3202|1762|445|862|1633|3058|1057|1144|253|553|3148|3226|2737|460	3.30E-09		GO:0005615	0.601547269	0
5544	110	GO Cellular Component		Plasma membrane	5.48E-06	EFNB1|TGM1|NID2|OLFM4|CBLN1|MMP15|SYT10|SLC1A4|GPR83|C3|CD93|ATP1B2|SNAP25|CHRM3|LYVE1|MRAP2|ENPP2|THBS1|APH1B|TSPAN13|SLC5A7|UPK1B|KCNN2|BST1|WNT2|RHCG|CGN|OTOF|STXBP5L|GFRA3|SLC1A2|GPR26|CD109|HTR5A|NCF1|PTGIR|COL6A3|ANPEP|ENTPD3|GPR22|KREMEN2|CSPG4|KCNK10|DAB2|SPHK1|ANGPT2|GJD4|HTR1A|BAIAP3|FLNC|GRIN2A|UNC5B|LYPD6|FLRT3|GJB5|HRH3|ILDR1|FN1|GPR160|ARC|PLXNB1|CD163|IQGAP3|NPR1|ADRB1|CHRNA4|JUN|P…	128	277|3178|286|3163|367|388|679|856|3124|466|919|3169|370|1045|949|3208|1183|490|3133|3112|1333|1543|3256|1549|1669|3232|1747|1039|1033|1768|547|1813|1558|985|1966|3103|319|433|406|3184|3145|472|3181|1210|1189|514|2329|532|2377|1225|1012|2476|3259|2482|2332|2518|1756|331|3091|2458|3265|496|1303|400|2443|1000|220|1195|2815|478|2347|3214|3172|2866|3097|2302|484|3193|3199|1552|604|2959|355|2695|3016|9…	2.14E-08		GO:0005886	0.526121944	0
312	19	GO Cellular Component		Endoplasmic reticulum lumen	6.89E-06	COL1A1|C3|THBS1|COL8A1|TNC|COL6A3|COL14A1|COL10A1|COL7A1|FN1|COL18A1|F7|IGFBP3|ADAMTS7|COL25A1|COL28A1|IL6|CCN1|PENK	128	313|466|490|289|301|319|307|655|664|331|325|478|643|2899|604|628|355|595|901	3.03E-08		GO:0005788	0.516178078	0
1350	42	GO Cellular Component		Synapse	1.08E-05	EFNB1|CBLN1|PLAT|NEFM|SYT10|SLC1A4|ATP1B2|SNAP25|CHRM3|SLC5A7|KCNN2|CALB1|OTOF|STXBP5L|SLC1A2|HTR5A|MYRIP|CALB2|NEFH|SPHK1|HTR1A|BAIAP3|BCAN|GRIN2A|LYPD6|FLRT3|HRH3|ARC|ADRB1|CHRNA4|C1QC|GABBR1|PTCHD1|SYT8|PENK|CAMKV|NPY5R|ENO2|SLC16A3|GRIN2B|NOS1|SLC6A1	128	277|367|451|526|679|856|3169|370|1045|1333|3256|382|1039|1033|547|985|3160|376|559|1189|532|2377|1570|1012|3259|2482|2518|2458|2443|1000|910|2347|2866|2302|901|3247|895|253|3019|1018|1642|1027	5.27E-08		GO:0045202	0.496657624	0
95	10	GO Cellular Component		Collagen trimer	1.30E-04	COL1A1|COL8A1|COL6A3|COL14A1|COL10A1|COL7A1|COL18A1|C1QC|COL25A1|COL28A1	128	313|289|319|307|655|664|325|910|604|628	6.77E-07		GO:0005581	0.388605665	0
1391	39	GO Cellular Component		Neuron projection	3.60E-04	NEFM|SLC1A4|SNAP25|CHRM3|AVIL|CCN3|SLC5A7|KCNN2|CALB1|SLC1A2|HTR5A|NCF1|MYRIP|CALB2|NEFH|HTR1A|GRIN2A|LYPD6|FLRT3|HRH3|ARC|BAG3|CHRNA4|VSTM2L|GABBR1|SYT8|CCK|CNTN4|CACNA1I|PENK|NPY5R|NTRK1|FAT3|CFL1|ENO2|VIM|GRIN2B|NOS1|SLC6A1	128	526|856|370|1045|3166|1201|1333|3256|382|547|985|1966|3160|376|559|532|1012|3259|2482|2518|2458|2395|1000|2815|2347|2302|571|1552|2959|901|895|280|2950|1057|253|553|1018|1642|1027	2.13E-06		GO:0043005	0.34436975	0
98	9	GO Cellular Component		Basement membrane	0.0011	NID2|COL8A1|TNC|TIMP3|COL7A1|FN1|COL18A1|EGFL6|COL28A1	128	286|289|301|295|664|331|325|1672|628	6.93E-06		GO:0005604	0.295860731	0
3957	78	GO Cellular Component		Vesicle	0.0016	PYGM|EFNB1|TGM1|NID2|PYGL|OLFM4|CTSH|PLAT|LFNG|COL1A1|SYT10|SLC1A4|C3|CD93|SNAP25|ACTR3B|LYVE1|THBS1|APH1B|LTBP2|UPK1B|BST1|CALB1|TIMP3|RHCG|OTOF|STXBP5L|SLC1A2|SMC2|CD109|NCF1|COL6A3|ANPEP|MYRIP|KREMEN2|CSPG4|DAB2|SPHK1|BAIAP3|COL7A1|GRIN2A|TRIM14|FN1|ARC|CD163|COL18A1|AGT|ADRB1|GBP6|F7|GABBR1|SLC39A12|STEAP4|SYT8|MYO1B|ALDOC|MGST1|FBLN2|ADRA2C|SLC4A4|PENK|RACGAP1|SLC9A3R2|TMPRSS4|CFB|SLC15A2|CA…	128	217|277|3178|286|271|3163|430|451|3118|313|679|856|466|919|370|1054|949|490|3133|616|1543|1549|382|295|3232|1039|1033|547|736|1558|1966|319|433|3160|3145|472|1210|1189|2377|664|1012|2524|331|2458|496|325|502|2443|3196|478|2347|3214|3097|2302|3193|247|3199|337|2695|3016|901|718|3217|1762|445|862|3247|280|1057|1144|253|553|973|508|2251|1018|1642|2737	1.12E-05		GO:0031982	0.279588002	0
1706	42	GO Cellular Component		Integral component of plasma membrane	0.0026	EFNB1|MMP15|SLC1A4|GPR83|ATP1B2|CHRM3|LYVE1|TSPAN13|UPK1B|RHCG|SLC1A2|HTR5A|NCF1|PTGIR|GPR22|CSPG4|KCNK10|HTR1A|GRIN2A|FLRT3|HRH3|PLXNB1|CD163|ADRB1|CHRNA4|PLPP3|GABBR1|SLC39A12|COL25A1|CACNA1I|IL6|ADRA2C|SLC4A4|SLC15A2|NPY5R|NTRK1|CCR3|SLCO1C1|MRC1|SLC16A3|GRIN2B|SLC6A1	128	277|388|856|3124|3169|1045|949|3112|1543|3232|547|985|1966|3103|3184|472|3181|532|1012|2482|2518|3265|496|2443|1000|1195|2347|3214|604|2959|355|2695|3016|862|895|280|2671|2266|508|3019|1018|1027	1.91E-05		GO:0005887	0.258502665	0
894	27	GO Cellular Component		Cell surface	0.0034	PLAT|SLC1A4|C3|CD93|ATP1B2|THBS1|KCNN2|WNT2|GFRA3|VWDE|SLC1A2|WIF1|CD109|ANPEP|CSPG4|GRIN2A|CD163|CHRNA4|ADAMTS7|SLC4A4|NTRK1|ENO2|CCR3|MRC1|GRIN2B|SLC6A1|LPL	128	451|856|466|919|3169|490|3256|1669|1768|3121|547|1678|1558|433|472|1012|496|1000|2899|3016|280|253|2671|508|1018|1027|460	2.68E-05		GO:0009986	0.246852108	0
28	5	GO Cellular Component		Dense core granule	0.0058	PLAT|STXBP5L|MYRIP|SYT8|PENK	128	451|1033|3160|2302|901	4.81E-05		GO:0031045	0.223657201	0
1325	34	GO Cellular Component		Anchoring junction	0.0065	CBLN1|SNAP25|CHRM3|AVIL|CCN3|KIF23|SLC5A7|TNC|CGN|OTOF|CALB2|CSPG4|DAB2|SPHK1|GJD4|FLNC|GRIN2A|LYPD6|FLRT3|GJB5|ILDR1|ARC|IQGAP3|CHRNA4|PLPP3|GABBR1|SLC9A3R2|RAI14|CFL1|VIM|CNN2|GRIN2B|NOS1|SLC6A1	128	367|370|1045|3166|1201|742|1333|301|1747|1039|376|472|1210|1189|2329|1225|1012|3259|2482|2332|1756|2458|1303|1000|1195|2347|3217|1882|1057|553|2251|1018|1642|1027	6.03E-05		GO:0070161	0.218708664	0
1047	29	GO Cellular Component		Secretory vesicle	0.0065	PYGL|OLFM4|CTSH|PLAT|COL1A1|SYT10|C3|CD93|SNAP25|THBS1|BST1|TIMP3|OTOF|STXBP5L|CD109|ANPEP|MYRIP|BAIAP3|GRIN2A|FN1|ARC|GABBR1|SYT8|ALDOC|MGST1|PENK|RACGAP1|TMPRSS4|CNN2	128	271|3163|430|451|313|679|466|919|370|490|1549|295|1039|1033|1558|433|3160|2377|1012|331|2458|2347|2302|247|3199|901|718|1762|2251	6.10E-05		GO:0099503	0.218708664	0
2379	51	GO Cellular Component		Cell projection	0.008	NEFM|SLC1A4|GPR83|ATP1B2|SNAP25|CHRM3|ACTR3B|AVIL|CCN3|SLC5A7|KCNN2|BST1|CALB1|AK7|OTOF|SLC1A2|HTR5A|NCF1|MYRIP|ARMC4|CALB2|NEFH|CSPG4|ANGPT2|HTR1A|GRIN2A|LYPD6|FLRT3|HRH3|ARC|BAG3|CHRNA4|VSTM2L|GABBR1|SYT8|MYO1B|CCK|CNTN4|CACNA1I|TTLL3|PENK|NPY5R|NTRK1|FAT3|CFL1|ENO2|VIM|GRIN2B|NOS1|SNTG1|SLC6A1	128	526|856|3124|3169|370|1045|1054|3166|1201|1333|3256|1549|382|412|1039|547|985|1966|3160|1711|376|559|472|514|532|1012|3259|2482|2518|2458|2395|1000|2815|2347|2302|3193|571|1552|2959|3115|901|895|280|2950|1057|253|553|1018|1642|3127|1027	8.16E-05		GO:0042995	0.209691001	0
651	21	GO Cellular Component		Axon	0.0084	NEFM|SNAP25|AVIL|CCN3|SLC5A7|CALB1|SLC1A2|CALB2|NEFH|FLRT3|VSTM2L|GABBR1|SYT8|CCK|CNTN4|PENK|NTRK1|CFL1|ENO2|VIM|SLC6A1	128	526|370|3166|1201|1333|382|547|376|559|2482|2815|2347|2302|571|1552|901|280|1057|253|553|1027	9.06E-05		GO:0030424	0.207572071	0
375	15	GO Cellular Component		Synaptic membrane	0.0092	CBLN1|SNAP25|CHRM3|OTOF|SLC1A2|HTR5A|GRIN2A|FLRT3|ARC|CHRNA4|GABBR1|ENO2|SLC16A3|GRIN2B|SLC6A1	128	367|370|1045|1039|547|985|1012|2482|2458|1000|2347|253|3019|1018|1027	1.00E-04		GO:0097060	0.203621217	0
5506	95	GO Cellular Component		Protein-containing complex	0.0151	OLFM4|PLAT|COL1A1|GMNN|INHBA|C3|ATP1B2|SNAP25|CCNB1|THBS1|KIF23|COL8A1|APH1B|TIPIN|MCM4|ASF1B|TNC|WNT2|GATA6|CGN|STXBP5L|GFRA3|SLC1A2|SMC2|KIF6|COX6A2|CCNB2|NCF1|S100A1|COL6A3|MAD2L1|COL14A1|PLK1|CHAF1A|MYRIP|FEN1|GJD4|DSCC1|COL10A1|H1-5|COL7A1|GRIN2A|NLRP3|GJB5|ATF3|ILDR1|FN1|GPR160|PLXNB1|COL18A1|RRM2|NEK2|NPR1|BAG3|CHRNA4|JUN|CDC20|C1QC|PADI4|F7|COX4I2|NPPB|GABBR1|IGFBP3|LRP1B|MYO1B|CCNF|COL25…	128	3163|451|313|778|577|466|3169|370|784|490|742|289|3133|829|688|700|301|1669|1729|1747|1033|1768|547|736|1312|1888|724|1966|259|319|772|307|796|1078|3160|730|2329|706|655|1096|664|1012|2488|2332|964|1756|331|3091|3265|325|418|754|400|2395|1000|220|802|910|2833|478|1897|565|2347|643|484|3193|748|604|628|3220|2959|355|886|2854|718|712|445|1978|280|3058|1144|253|265|553|973|3154|3175|1018|1654|1642|7…	1.80E-04		GO:0032991	0.182102305	0
2268	48	GO Cellular Component		Plasma membrane bounded cell projection	0.0153	NEFM|SLC1A4|GPR83|ATP1B2|SNAP25|CHRM3|AVIL|CCN3|SLC5A7|KCNN2|BST1|CALB1|AK7|SLC1A2|HTR5A|NCF1|MYRIP|ARMC4|CALB2|NEFH|CSPG4|HTR1A|GRIN2A|LYPD6|FLRT3|HRH3|ARC|BAG3|CHRNA4|VSTM2L|GABBR1|SYT8|MYO1B|CCK|CNTN4|CACNA1I|TTLL3|PENK|NPY5R|NTRK1|FAT3|CFL1|ENO2|VIM|GRIN2B|NOS1|SNTG1|SLC6A1	128	526|856|3124|3169|370|1045|3166|1201|1333|3256|1549|382|412|547|985|1966|3160|1711|376|559|472|532|1012|3259|2482|2518|2458|2395|1000|2815|2347|2302|3193|571|1552|2959|3115|901|895|280|2950|1057|253|553|1018|1642|3127|1027	1.90E-04		GO:0120025	0.181530857	0
1237	31	GO Cellular Component		Plasma membrane region	0.0156	CBLN1|ATP1B2|SNAP25|CHRM3|UPK1B|RHCG|OTOF|SLC1A2|HTR5A|CSPG4|DAB2|SPHK1|GRIN2A|FLRT3|FN1|ARC|CHRNA4|PLPP3|GABBR1|SLC4A4|RACGAP1|GASK1A|SLC9A3R2|SLC15A2|CFL1|ENO2|SLCO1C1|SLC16A3|GRIN2B|SNTG1|SLC6A1	128	367|3169|370|1045|1543|3232|1039|547|985|472|1210|1189|1012|2482|331|2458|1000|1195|2347|3016|718|3235|3217|862|1057|253|2266|3019|1018|3127|1027	2.00E-04		GO:0098590	0.18068754	0
2482	51	GO Cellular Component		Cytoplasmic vesicle	0.0174	PYGL|OLFM4|CTSH|PLAT|COL1A1|SYT10|SLC1A4|C3|CD93|SNAP25|THBS1|APH1B|BST1|TIMP3|RHCG|OTOF|STXBP5L|CD109|NCF1|ANPEP|MYRIP|KREMEN2|DAB2|SPHK1|BAIAP3|COL7A1|GRIN2A|TRIM14|FN1|ARC|CD163|ADRB1|GBP6|GABBR1|STEAP4|SYT8|MYO1B|ALDOC|MGST1|ADRA2C|PENK|RACGAP1|TMPRSS4|CAMKV|NTRK1|VIM|DDIT3|MRC1|CNN2|GRIN2B|HSPH1	128	271|3163|430|451|313|679|856|466|919|370|490|3133|1549|295|3232|1039|1033|1558|1966|433|3160|3145|1210|1189|2377|664|1012|2524|331|2458|496|2443|3196|2347|3097|2302|3193|247|3199|2695|901|718|1762|3247|280|553|973|508|2251|1018|2737	2.30E-04		GO:0031410	0.175945075	0
22	4	GO Cellular Component		Complex of collagen trimers	0.019	COL1A1|COL8A1|COL10A1|COL7A1	128	313|289|655|664	2.70E-04		GO:0098644	0.17212464	0
873	24	GO Cellular Component		Secretory granule	0.0206	PYGL|OLFM4|CTSH|PLAT|COL1A1|C3|CD93|SNAP25|THBS1|BST1|TIMP3|STXBP5L|CD109|ANPEP|MYRIP|FN1|ARC|SYT8|ALDOC|MGST1|PENK|RACGAP1|TMPRSS4|CNN2	128	271|3163|430|451|313|466|919|370|490|1549|295|1033|1558|433|3160|331|2458|2302|247|3199|901|718|1762|2251	3.00E-04		GO:0030141	0.168613278	0
621	19	GO Cellular Component		Postsynapse	0.0247	CBLN1|PLAT|NEFM|SNAP25|CHRM3|KCNN2|CALB1|HTR5A|NEFH|GRIN2A|FLRT3|ARC|CHRNA4|C1QC|GABBR1|SLC16A3|GRIN2B|NOS1|SLC6A1	128	367|451|526|370|1045|3256|382|985|559|1012|2482|2458|1000|910|2347|3019|1018|1642|1027	3.70E-04		GO:0098794	0.160730305	0
624	19	GO Cellular Component		Dendrite	0.0253	SLC1A4|CHRM3|CCN3|SLC5A7|KCNN2|CALB1|HTR5A|NCF1|CALB2|HTR1A|GRIN2A|HRH3|ARC|CHRNA4|GABBR1|PENK|NTRK1|FAT3|NOS1	128	856|1045|1201|1333|3256|382|985|1966|376|532|1012|2518|2458|1000|2347|901|280|2950|1642	4.00E-04		GO:0030425	0.159687948	0
268	11	GO Cellular Component		Postsynaptic membrane	0.0423	CBLN1|CHRM3|HTR5A|GRIN2A|FLRT3|ARC|CHRNA4|GABBR1|SLC16A3|GRIN2B|SLC6A1	128	367|1045|985|1012|2482|2458|1000|2347|3019|1018|1027	7.00E-04		GO:0045211	0.137365963	0
131	13	GO Molecular Function		Extracellular matrix structural constituent	1.30E-04	NID2|COL1A1|THBS1|COL8A1|TNC|COL6A3|COL14A1|COL10A1|COL7A1|FN1|COL18A1|COL28A1|FBLN2	128	286|313|490|289|301|319|307|655|664|331|325|628|337	2.67E-08		GO:0005201	0.388605665	0
7242	131	GO Molecular Function		Protein binding	2.30E-04	EFNB1|TGM1|PYGL|OLFM4|CBLN1|PLAT|NEFM|COL1A1|SYT10|FBXO5|GMNN|INHBA|C3|CD93|ATP1B2|SNAP25|ACTR3B|CCNB1|FST|MRAP2|AVIL|CCN3|THBS1|KIF23|LTBP2|ASF1B|KCNN2|TNC|CENPE|WNT2|TIMP3|RHCG|GATA6|CGN|STXBP5L|GFRA3|VWDE|WIF1|DCK|CD109|KIF6|CCNB2|NCF1|S100A1|MAD2L1|PLK1|CHAF1A|MYRIP|SHCBP1|NEFH|CSPG4|DAB2|SPHK1|ANGPT2|HTR1A|BAIAP3|FLNC|H1-5|GDF3|NLRP3|CIDEB|FLRT3|TRIM14|ATF3|ILDR1|FN1|PLXNB1|CD163|COL18A1|RRM…	128	277|3178|271|3163|367|451|526|313|679|685|778|577|466|919|3169|370|1054|784|880|3208|3166|1201|490|742|616|700|3256|301|760|1669|295|3232|1729|1747|1033|1768|3121|1678|1723|1558|1312|724|1966|259|772|796|1078|3160|694|559|472|1210|1189|514|532|2377|1225|1096|1174|2488|3262|2482|2524|964|1756|331|3265|496|325|418|1303|502|754|2395|2443|220|1195|2173|802|2815|2833|478|565|2347|3253|1984|1672|643|23…	9.15E-08		GO:0005515	0.363827216	0
12838	192	GO Molecular Function		Binding	0.0081	PYGM|EFNB1|TGM1|NID2|PYGL|OLFM4|CBLN1|MMP15|NME4|CTSH|PLAT|NEFM|LFNG|COL1A1|SYT10|FBXO5|GMNN|INHBA|C3|CD93|ATP1B2|SNAP25|CHRM3|ACTR3B|LYVE1|CCNB1|FST|MRAP2|AVIL|ENPP2|CCN3|THBS1|KIF23|TIPIN|LTBP2|MCM4|ASF1B|SLC5A7|KCNN2|TNC|CENPE|CALB1|WNT2|TIMP3|AK7|RHCG|GATA6|CGN|OTOF|STXBP5L|GFRA3|TRIM7|VWDE|SLC1A2|MMP10|SMC2|WIF1|DCK|CD109|KIF6|FRRS1|HTR5A|CCNB2|NCF1|S100A1|MAD2L1|COL14A1|ANPEP|PLK1|CKMT1B|CH…	128	217|277|3178|286|271|3163|367|388|397|430|451|526|3118|313|679|685|778|577|466|919|3169|370|1045|1054|949|784|880|3208|3166|1183|1201|490|742|829|616|688|700|1333|3256|301|760|382|1669|295|412|3232|1729|1747|1039|1033|1768|3205|3121|547|586|736|1678|1723|1558|1312|3109|985|724|1966|259|772|307|433|796|424|1078|2170|406|3160|3184|730|694|376|559|472|1210|1189|514|532|706|2377|1225|655|1096|1570|11…	5.40E-06		GO:0005488	0.209151498	0
1960	48	GO Molecular Function		Molecular function regulator activity	0.0081	MMP15|CTSH|FBXO5|INHBA|C3|ATP1B2|CCNB1|FST|MRAP2|CCN3|APH1B|TSPAN13|WNT2|TIMP3|STXBP5L|CD109|COX6A2|CCNB2|NCF1|PTGIR|COL6A3|GDF3|COL7A1|LYPD6|FLRT3|FN1|PLXNB1|IQGAP3|AGT|BAG3|ADRB1|JUN|CDC20|NPPB|IGFBP3|CCK|CCNF|COL28A1|IL6|CHN1|PENK|RACGAP1|DEPDC1|DDIT3|METRN|NOS1|CCNA2|HSPH1	128	388|430|685|577|466|3169|784|880|3208|1201|3133|3112|1669|295|1033|1558|1888|724|1966|3103|319|1174|664|3259|2482|331|3265|1303|502|2395|2443|220|802|565|643|571|748|628|355|3244|901|718|712|973|3148|1642|790|2737	4.93E-06		GO:0098772	0.209151498	0
9	4	GO Molecular Function		Anaphase-promoting complex binding	0.0144	FBXO5|PLK1|CDC20|CCNF	128	685|796|802|748	1.46E-05		GO:0010997	0.184163751	0
110	9	GO Molecular Function		Neurotransmitter receptor activity	0.0144	CHRM3|HTR5A|HTR1A|GRIN2A|HRH3|ADRB1|CHRNA4|GABBR1|GRIN2B	128	1045|985|532|1012|2518|2443|1000|2347|1018	1.65E-05		GO:0030594	0.184163751	0
10	4	GO Molecular Function		G protein-coupled neurotransmitter receptor activity	0.0144	CHRM3|HRH3|ADRB1|GABBR1	128	1045|2518|2443|2347	2.02E-05		GO:0099528	0.184163751	0
1499	38	GO Molecular Function		Signaling receptor binding	0.0168	EFNB1|PLAT|INHBA|C3|CCNB1|FST|MRAP2|CCN3|THBS1|WNT2|GFRA3|VWDE|WIF1|DAB2|ANGPT2|HTR1A|GDF3|FLRT3|FN1|PLXNB1|AGT|ADRB1|PLPP3|F7|NPPB|EGFL6|CCK|IL6|ADRA2C|JAKMIP1|CHN1|CCN1|PENK|SLC9A3R2|PIK3CG|NTRK1|METRN|LPL	128	277|451|577|466|784|880|3208|1201|490|1669|1768|3121|1678|1210|514|532|1174|2482|331|3265|502|2443|1195|478|565|1672|571|355|2695|2854|3244|595|901|3217|1978|280|3148|460	2.73E-05		GO:0005102	0.177469072	0
28	5	GO Molecular Function		Extracellular matrix structural constituent conferring tensile strength	0.0264	COL1A1|COL6A3|COL14A1|COL10A1|COL7A1	128	313|319|307|655|664	4.81E-05		GO:0030020	0.157839607	0
49	6	GO Molecular Function		G protein-coupled amine receptor activity	0.0279	CHRM3|HTR5A|HTR1A|HRH3|ADRB1|ADRA2C	128	1045|985|532|2518|2443|2695	5.66E-05		GO:0008227	0.15543958	0
77	10	InterPro Domains		Collagen triple helix repeat	8.20E-04	COL1A1|COL8A1|COL6A3|COL14A1|COL10A1|COL7A1|COL18A1|C1QC|COL25A1|COL28A1	128	313|289|319|307|655|664|325|910|604|628	1.14E-07		IPR008160	0.308618615	0
236	15	InterPro Domains		EGF-like domain	0.0019	NID2|PLAT|CD93|THBS1|LTBP2|TNC|VWDE|WIF1|BCAN|F7|EGFL6|LRP1B|FBLN2|HGFAC|FAT3	128	286|451|919|490|616|301|3121|1678|1570|478|1672|484|337|1633|2950	5.38E-07		IPR000742	0.27212464	0
127	10	InterPro Domains		Growth factor receptor cysteine-rich domain superfamily	0.0183	NID2|CD93|CCN3|LTBP2|IGFBPL1|EGFL6|IGFBP3|LRP1B|FBLN2|CCN1	128	286|919|1201|616|3253|1672|643|484|337|595	7.63E-06		IPR009030	0.173754891	0
4	3	InterPro Domains		Fibronectin, type I	0.0474	PLAT|FN1|HGFAC	128	451|331|1633	6.18E-05		IPR000083	0.132422166	0
98	8	InterPro Domains		EGF-type aspartate/asparagine hydroxylation site	0.0474	NID2|CD93|LTBP2|F7|EGFL6|LRP1B|FBLN2|FAT3	128	286|919|616|478|1672|484|337|2950	4.95E-05		IPR000152	0.132422166	0
65	7	InterPro Domains		Thrombospondin type-1 (TSP1) repeat	0.0474	CCN3|THBS1|UNC5B|ADAMTS7|ADAMTS20|CCN1|ADAMTS12	128	1201|490|2476|2899|3187|595|2902	2.89E-05		IPR000884	0.132422166	0
124	9	InterPro Domains		EGF-like calcium-binding domain	0.0474	NID2|CD93|THBS1|LTBP2|F7|EGFL6|LRP1B|FBLN2|FAT3	128	286|919|490|616|478|1672|484|337|2950	3.99E-05		IPR001881	0.132422166	0
26	5	InterPro Domains		Kringle-like fold	0.0474	PLAT|KREMEN2|FN1|HGFAC|MRC1	128	451|3145|331|1633|508	3.51E-05		IPR013806	0.132422166	0
99	8	InterPro Domains		EGF-like calcium-binding, conserved site	0.0474	NID2|CD93|LTBP2|F7|EGFL6|LRP1B|FBLN2|FAT3	128	286|919|616|478|1672|484|337|2950	5.30E-05		IPR018097	0.132422166	0
64	7	InterPro Domains		Thrombospondin type-1 (TSP1) repeat superfamily	0.0474	CCN3|THBS1|UNC5B|ADAMTS7|ADAMTS20|CCN1|ADAMTS12	128	1201|490|2476|2899|3187|595|2902	2.64E-05		IPR036383	0.132422166	0
3	3	InterPro Domains		Cyclin A/B-like	0.0474	CCNB1|CCNB2|CCNA2	128	784|724|790	3.56E-05		IPR046965	0.132422166	0
329	17	KEGG Pathways		Neuroactive ligand-receptor interaction	3.50E-04	GPR83|C3|CHRM3|HTR5A|PTGIR|HTR1A|GRIN2A|HRH3|AGT|ADRB1|CHRNA4|GABBR1|CCK|ADRA2C|PENK|NPY5R|GRIN2B	128	3124|466|1045|985|3103|532|1012|2518|502|2443|1000|2347|571|2695|901|895|1018	1.45E-06		hsa04080	0.345593196	0
100	10	KEGG Pathways		Protein digestion and absorption	3.50E-04	COL1A1|ATP1B2|COL8A1|COL6A3|COL14A1|COL10A1|COL7A1|COL18A1|COL25A1|COL28A1	128	313|3169|289|319|307|655|664|325|604|628	1.04E-06		hsa04974	0.345593196	0
120	8	KEGG Pathways		Cell cycle	0.0209	GADD45G|CCNB1|MCM4|CCNB2|MAD2L1|PLK1|CDC20|CCNA2	128	958|784|688|724|772|796|802|790	1.90E-04		hsa04110	0.167985371	0
72	6	KEGG Pathways		p53 signaling pathway	0.0333	GADD45G|CCNB1|THBS1|CCNB2|RRM2|IGFBP3	128	958|784|490|724|418|643	4.00E-04		hsa04115	0.147755577	0
73	6	KEGG Pathways		Pertussis	0.0333	C3|NLRP3|JUN|C1QC|IL6|CFL1	128	466|2488|220|910|355|1057	4.30E-04		hsa05133	0.147755577	0
55	5	KEGG Pathways		Pyrimidine metabolism	0.0474	NME4|DCK|ENTPD3|RRM2|UPP2	128	397|1723|406|418|2878	8.50E-04		hsa00240	0.132422166	0
70	9	Pfam		Collagen triple helix repeat (20 copies)	0.0012	COL1A1|COL8A1|COL6A3|COL14A1|COL10A1|COL7A1|COL18A1|COL25A1|COL28A1	128	313|289|319|307|655|664|325|604|628	5.36E-07		PF01391	0.292081875	0
64	10	Reactome Pathways		Collagen degradation	3.48E-05	MMP15|COL1A1|COL8A1|MMP10|COL6A3|COL14A1|COL10A1|COL7A1|COL18A1|COL25A1	128	388|313|289|586|319|307|655|664|325|604	2.35E-08		HSA-1442490	0.445842076	0
44	9	Reactome Pathways		Collagen chain trimerization	3.48E-05	COL1A1|COL8A1|COL6A3|COL14A1|COL10A1|COL7A1|COL18A1|COL25A1|COL28A1	128	313|289|319|307|655|664|325|604|628	1.52E-08		HSA-8948216	0.445842076	0
300	18	Reactome Pathways		Extracellular matrix organization	6.65E-05	NID2|MMP15|COL1A1|THBS1|COL8A1|LTBP2|TNC|MMP10|COL6A3|COL14A1|COL10A1|BCAN|COL7A1|FN1|COL18A1|COL25A1|COL28A1|FBLN2	128	286|388|313|490|289|616|301|586|319|307|655|1570|664|331|325|604|628|337	8.74E-08		HSA-1474244	0.417717835	0
140	12	Reactome Pathways		Degradation of the extracellular matrix	2.20E-04	MMP15|COL1A1|COL8A1|MMP10|COL6A3|COL14A1|COL10A1|BCAN|COL7A1|FN1|COL18A1|COL25A1	128	388|313|289|586|319|307|655|1570|664|331|325|604	4.02E-07		HSA-1474228	0.365757732	0
85	9	Reactome Pathways		Integrin cell surface interactions	9.00E-04	COL1A1|THBS1|COL8A1|TNC|COL6A3|COL10A1|COL7A1|FN1|COL18A1	128	313|490|289|301|319|655|664|331|325	2.36E-06		HSA-216083	0.304575749	0
6	4	Reactome Pathways		Phosphorylation of Emi1	0.0013	FBXO5|CCNB1|PLK1|CDC20	128	685|784|796|802	4.40E-06		HSA-176417	0.288605665	0
61	7	Reactome Pathways		Assembly of collagen fibrils and other multimeric structures	0.005	COL1A1|COL8A1|COL6A3|COL14A1|COL10A1|COL7A1|COL18A1	128	313|289|319|307|655|664|325	1.99E-05		HSA-2022090	0.230103	0
42	6	Reactome Pathways		Amine ligand-binding receptors	0.0059	CHRM3|HTR5A|HTR1A|HRH3|ADRB1|ADRA2C	128	1045|985|532|2518|2443|2695	2.58E-05		HSA-375280	0.222914799	0
97	8	Reactome Pathways		Metabolism of nucleotides	0.0096	NME4|AK7|DCK|ENTPD3|RRM2|XDH|TK1|UPP2	128	397|412|1723|406|418|1984|610|2878	4.63E-05		HSA-15869	0.201772877	0
607	20	Reactome Pathways		Hemostasis	0.0193	PLAT|COL1A1|ATP1B2|THBS1|KIF23|CENPE|TIMP3|GATA6|CD109|KIF6|PTGIR|ANGPT2|FN1|F7|ADRA2C|RACGAP1|PIK3CG|CFL1|SLC16A3|NOS1	128	451|313|3169|490|742|760|295|1729|1558|1312|3103|514|331|478|2695|718|1978|1057|3019|1642	1.00E-04		HSA-109582	0.171444269	0
87	7	Reactome Pathways		APC/C-mediated degradation of cell cycle proteins	0.0281	FBXO5|CCNB1|MAD2L1|PLK1|NEK2|CDC20|CCNA2	128	685|784|772|796|754|802|790	1.60E-04		HSA-174143	0.155129368	0
2540	52	Reactome Pathways		Signal Transduction	0.0314	PLAT|LFNG|COL1A1|INHBA|GPR83|C3|CHRM3|FST|THBS1|APH1B|LTBP2|CENPE|WNT2|CGN|GFRA3|WIF1|HTR5A|NCF1|PTGIR|COL6A3|MAD2L1|PLK1|KREMEN2|SPHK1|HTR1A|EPSTI1|FLRT3|HRH3|FN1|ARC|PLXNB1|IQGAP3|AGT|ADRB1|JUN|CDC20|GABBR1|CCK|IL6|ADRA2C|CHN1|PENK|RACGAP1|PIK3CG|HGFAC|NPY5R|NTRK1|CFL1|H2AX|CCR3|VIM|GRIN2B	128	451|3118|313|577|3124|466|1045|880|490|3133|616|760|1669|1747|1768|1678|985|1966|3103|319|772|796|3145|1189|532|3136|2482|2518|331|2458|3265|1303|502|2443|220|802|2347|571|355|2695|3244|901|718|1978|1633|895|280|1057|1144|2671|553|1018	2.20E-04		HSA-162582	0.150307035	0
7	3	Reactome Pathways		Activation of NIMA Kinases NEK9, NEK6, NEK7	0.0314	CCNB1|CCNB2|PLK1	128	784|724|796	2.10E-04		HSA-2980767	0.150307035	0
326	13	Reactome Pathways		Class A/1 (Rhodopsin-like receptors)	0.0411	C3|CHRM3|HTR5A|PTGIR|HTR1A|HRH3|AGT|ADRB1|CCK|ADRA2C|PENK|NPY5R|CCR3	128	466|1045|985|3103|532|2518|502|2443|571|2695|901|895|2671	3.10E-04		HSA-373076	0.138615818	0
209	15	SMART Domains		Epidermal growth factor-like domain.	1.00E-04	NID2|PLAT|CD93|THBS1|LTBP2|TNC|VWDE|WIF1|BCAN|F7|EGFL6|LRP1B|FBLN2|HGFAC|FAT3	128	286|451|919|490|616|301|3121|1678|1570|478|1672|484|337|1633|2950	1.24E-07		SM00181	0.4	0
64	7	SMART Domains		Thrombospondin type 1 repeats	0.0108	CCN3|THBS1|UNC5B|ADAMTS7|ADAMTS20|CCN1|ADAMTS12	128	1201|490|2476|2899|3187|595|2902	2.64E-05		SM00209	0.196657624	0
4	3	SMART Domains		Fibronectin type 1 domain	0.0165	PLAT|FN1|HGFAC	128	451|331|1633	6.18E-05		SM00058	0.178251606	0
101	8	SMART Domains		Calcium-binding EGF-like domain	0.0165	NID2|CD93|LTBP2|F7|EGFL6|LRP1B|FBLN2|FAT3	128	286|919|616|478|1672|484|337|2950	6.04E-05		SM00179	0.178251606	0
180	17	STRING Clusters		Extracellular matrix organization	1.71E-06	NID2|MMP15|COL1A1|THBS1|COL8A1|LTBP2|TNC|TIMP3|MMP10|COL6A3|COL14A1|COL10A1|FN1|COL18A1|COL25A1|COL28A1|FBLN2	128	286|388|313|490|289|616|301|295|586|319|307|655|331|325|604|628|337	3.73E-10		CL:19457	0.576700389	0
61	9	STRING Clusters		Mitotic sister chromatid segregation, and Mitotic spindle checkpoint signaling	4.30E-04	CCNB1|KIF23|CENPE|SMC2|CCNB2|PLK1|SHCBP1|CDC20|RACGAP1	128	784|742|760|736|724|796|694|802|718	1.86E-07		CL:6606	0.336653154	0
119	11	STRING Clusters		Collagen formation, and Protein complex involved in cell adhesion	9.10E-04	NID2|COL1A1|THBS1|COL8A1|TNC|COL6A3|COL14A1|FN1|COL18A1|COL25A1|COL28A1	128	286|313|490|289|301|319|307|331|325|604|628	6.17E-07		CL:19458	0.304095861	0
151	12	STRING Clusters		Mixed, incl. Mitotic Spindle Checkpoint, and Mitotic sister chromatid segregation	9.10E-04	FBXO5|CCNB1|KIF23|CENPE|SMC2|CCNB2|MAD2L1|PLK1|SHCBP1|NEK2|CDC20|RACGAP1	128	685|784|742|760|736|724|772|796|694|754|802|718	8.52E-07		CL:6596	0.304095861	0
51	8	STRING Clusters		Mixed, incl. Regulation of mitotic sister chromatid segregation, and Kinesin motor domain, conserved site	9.10E-04	CCNB1|KIF23|CENPE|CCNB2|PLK1|SHCBP1|CDC20|RACGAP1	128	784|742|760|724|796|694|802|718	5.98E-07		CL:6608	0.304095861	0
41	7	STRING Clusters		Mixed, incl. Spindle elongation, and Polo-like kinase mediated events	0.0014	CCNB1|KIF23|CENPE|CCNB2|PLK1|SHCBP1|RACGAP1	128	784|742|760|724|796|694|718	1.86E-06		CL:6610	0.285387196	0
43	7	STRING Clusters		Collagen chain trimerization	0.0016	COL1A1|COL8A1|COL6A3|COL14A1|COL18A1|COL25A1|COL28A1	128	313|289|319|307|325|604|628	2.47E-06		CL:19465	0.279588002	0
30	6	STRING Clusters		Mixed, incl. Spindle elongation, and Polo-like kinase mediated events	0.0026	CCNB1|KIF23|CENPE|CCNB2|PLK1|RACGAP1	128	784|742|760|724|796|718	4.62E-06		CL:6617	0.258502665	0
7	4	STRING Clusters		Mixed, incl. Activation of NIMA Kinases NEK9, NEK6, NEK7, and Mad3/Bub1 homology region 1	0.0029	CCNB1|CENPE|CCNB2|PLK1	128	784|760|724|796	6.85E-06		CL:6644	0.2537602	0
81	7	STRING Clusters		Pyrimidine metabolism, and Purine nucleoside monophosphate biosynthetic process	0.0268	NME4|AK7|DCK|ENTPD3|RRM2|TK1|UPP2	128	397|412|1723|406|418|610|2878	1.10E-04		CL:10565	0.157186521	0
112	8	STRING Clusters		Transmitter-gated channel activity, and Neurexins and neuroligins	0.0287	CBLN1|CHRM3|SLC1A2|GRIN2A|PTCHD1|CNTN4|GRIN2B|SLC6A1	128	367|1045|547|1012|2866|1552|1018|1027	1.20E-04		CL:22978	0.15421181	0
38	5	STRING Clusters		Collagen chain trimerization	0.0394	COL1A1|COL8A1|COL6A3|COL14A1|COL18A1	128	313|289|319|307|325	1.80E-04		CL:19467	0.140450378	0
61	6	STRING Clusters		Elastic fibre formation, and Matrix metalloproteinases	0.0394	MMP15|LTBP2|TIMP3|MMP10|COL10A1|FBLN2	128	388|616|295|586|655|337	1.70E-04		CL:19695	0.140450378	0
15199	222	TISSUES		Tissues, cell types and enzyme sources	9.07E-05	PYGM|EFNB1|TGM1|NID2|PYGL|OLFM4|CBLN1|MMP15|NME4|CTSH|PLAT|NEFM|LFNG|COL1A1|FBXO5|GMNN|SLC1A4|INHBA|GPR83|C3|CD93|ATP1B2|GADD45G|SNAP25|CHRM3|ACTR3B|LYVE1|CCNB1|FST|MRAP2|AVIL|ENPP2|CCN3|THBS1|KIF23|COL8A1|APH1B|TIPIN|LTBP2|TSPAN13|MCM4|ASF1B|SLC5A7|UPK1B|KCNN2|BST1|TNC|CENPE|CALB1|WNT2|TIMP3|AK7|RHCG|GATA6|CGN|OTOF|STXBP5L|GFRA3|TRIM7|SLC1A2|MMP10|IGSF10|SMC2|WIF1|DCK|CD109|KIF6|COX6A2|CCNB2|NCF…	128	217|277|3178|286|271|3163|367|388|397|430|451|526|3118|313|685|778|856|577|3124|466|919|3169|958|370|1045|1054|949|784|880|3208|3166|1183|1201|490|742|289|3133|829|616|3112|688|700|1333|1543|3256|1549|301|760|382|1669|295|412|3232|1729|1747|1039|1033|1768|3205|547|586|3100|736|1678|1723|1558|1312|1888|724|1966|3103|259|3229|319|772|307|433|796|424|1078|2170|406|3160|3184|3145|730|1711|694|376|343…	3.74E-08		BTO:0000000	0.404239271	0
15148	221	TISSUES		Animal	9.07E-05	PYGM|EFNB1|TGM1|NID2|PYGL|OLFM4|CBLN1|MMP15|NME4|CTSH|PLAT|NEFM|LFNG|COL1A1|FBXO5|GMNN|SLC1A4|INHBA|GPR83|C3|CD93|ATP1B2|GADD45G|SNAP25|CHRM3|ACTR3B|LYVE1|CCNB1|FST|MRAP2|AVIL|ENPP2|CCN3|THBS1|KIF23|COL8A1|APH1B|TIPIN|LTBP2|TSPAN13|MCM4|ASF1B|SLC5A7|UPK1B|KCNN2|BST1|TNC|CENPE|CALB1|WNT2|TIMP3|AK7|RHCG|GATA6|CGN|OTOF|STXBP5L|GFRA3|TRIM7|SLC1A2|MMP10|IGSF10|SMC2|WIF1|DCK|CD109|KIF6|COX6A2|CCNB2|NCF…	128	217|277|3178|286|271|3163|367|388|397|430|451|526|3118|313|685|778|856|577|3124|466|919|3169|958|370|1045|1054|949|784|880|3208|3166|1183|1201|490|742|289|3133|829|616|3112|688|700|1333|1543|3256|1549|301|760|382|1669|295|412|3232|1729|1747|1039|1033|1768|3205|547|586|3100|736|1678|1723|1558|1312|1888|724|1966|3103|259|3229|319|772|307|433|796|424|1078|2170|406|3160|3184|3145|730|1711|694|376|343…	6.46E-08		BTO:0000042	0.404239271	0
171	14	TISSUES		Plasma cell	9.07E-05	C3|LYVE1|THBS1|BST1|CD109|ANPEP|CSPG4|FN1|PLXNB1|CD163|AGT|IGFBP3|CFB|HGFAC	128	466|949|490|1549|1558|433|472|331|3265|496|502|643|445|1633	7.28E-08		BTO:0000392	0.404239271	0
13099	200	TISSUES		Whole body	9.07E-05	PYGM|EFNB1|TGM1|NID2|PYGL|OLFM4|CBLN1|MMP15|NME4|CTSH|PLAT|NEFM|LFNG|COL1A1|GMNN|SLC1A4|INHBA|GPR83|C3|CD93|ATP1B2|GADD45G|SNAP25|CHRM3|ACTR3B|LYVE1|CCNB1|FST|MRAP2|ENPP2|CCN3|THBS1|KIF23|COL8A1|APH1B|TIPIN|TSPAN13|MCM4|ASF1B|SLC5A7|UPK1B|KCNN2|BST1|TNC|CENPE|CALB1|WNT2|TIMP3|RHCG|GATA6|CGN|OTOF|STXBP5L|GFRA3|TRIM7|SLC1A2|MMP10|IGSF10|SMC2|WIF1|DCK|CD109|KIF6|COX6A2|CCNB2|NCF1|PTGIR|S100A1|NIPAL1…	128	217|277|3178|286|271|3163|367|388|397|430|451|526|3118|313|778|856|577|3124|466|919|3169|958|370|1045|1054|949|784|880|3208|1183|1201|490|742|289|3133|829|3112|688|700|1333|1543|3256|1549|301|760|382|1669|295|3232|1729|1747|1039|1033|1768|3205|547|586|3100|736|1678|1723|1558|1312|1888|724|1966|3103|259|3229|319|772|307|433|796|424|2170|406|3160|3184|730|1711|376|343|559|472|3181|1210|1189|514|532…	1.17E-07		BTO:0001489	0.404239271	0
198	15	TISSUES		Bone marrow cell	9.07E-05	C3|LYVE1|THBS1|BST1|CD109|COL6A3|ANPEP|CSPG4|FN1|PLXNB1|CD163|AGT|IGFBP3|CFB|HGFAC	128	466|949|490|1549|1558|319|433|472|331|3265|496|502|643|445|1633	6.42E-08		BTO:0004850	0.404239271	0
675	25	TISSUES		Brain stem	7.70E-04	CBLN1|GPR83|SNAP25|TSPAN13|CALB1|GFRA3|CKMT1B|CALB2|KCNK10|ANGPT2|HTR1A|GRIN2A|ATF3|AGT|C1QC|LANCL3|PTCHD1|ALDOC|CEBPD|PENK|SLC16A3|GRIN2B|LHX1|NOS1|LPL	128	367|3124|370|3112|382|1768|424|376|3181|514|532|1012|964|502|910|3172|2866|247|886|901|3019|1018|1654|1642|460	1.90E-06		BTO:0000146	0.311350927	0
18	5	TISSUES		Parenchyma	0.0026	PLAT|COL1A1|FN1|IL6|VIM	128	451|313|331|355|553	7.54E-06		BTO:0001539	0.258502665	0
1318	36	TISSUES		Fetus	0.0029	EFNB1|NID2|PYGL|MMP15|PLAT|COL1A1|CCNB1|THBS1|WNT2|TIMP3|NCF1|COL6A3|COL14A1|DAB2|ANGPT2|FN1|COL18A1|NPR1|BAG3|PLPP3|DHCR24|COX4I2|EGFL6|IGFBP3|IL6|CEBPD|CCN1|RAI14|FAU|CFL1|H2AX|ENO2|VIM|MRC1|CNN2|LPL	128	277|286|271|388|451|313|784|490|1669|295|1966|319|307|1210|514|331|325|400|2395|1195|2173|1897|1672|643|355|886|595|1882|3058|1057|1144|253|553|508|2251|460	9.72E-06		BTO:0000449	0.2537602	0
1244	34	TISSUES		Placenta	0.0047	NID2|PYGL|MMP15|PLAT|COL1A1|CCNB1|THBS1|WNT2|TIMP3|NCF1|COL6A3|COL14A1|DAB2|ANGPT2|FN1|COL18A1|NPR1|BAG3|PLPP3|DHCR24|COX4I2|EGFL6|IGFBP3|CEBPD|CCN1|RAI14|FAU|CFL1|H2AX|ENO2|VIM|MRC1|CNN2|LPL	128	286|271|388|451|313|784|490|1669|295|1966|319|307|1210|514|331|325|400|2395|1195|2173|1897|1672|643|886|595|1882|3058|1057|1144|253|553|508|2251|460	1.75E-05		BTO:0001078	0.232790214	0
1118	31	TISSUES		Cerebral cortex	0.0079	SLC1A4|ATP1B2|SNAP25|ACTR3B|MRAP2|CCN3|KCNN2|CALB1|GFRA3|SLC1A2|NCF1|S100A1|CKMT1B|CALB2|ANGPT2|BAIAP3|BCAN|UNC5B|LYPD6|CHRNA4|SLC39A12|LANCL3|ALDOC|JAKMIP1|CHN1|NPY5R|ENO2|SLCO1C1|VIM|SLC16A3|GRIN2B	128	856|3169|370|1054|3208|1201|3256|382|1768|547|1966|259|424|376|514|2377|1570|2476|3259|1000|3214|3172|247|2854|3244|895|253|2266|553|3019|1018	3.27E-05		BTO:0000233	0.210237291	0
2369	52	TISSUES		Embryonic structure	0.0082	EFNB1|NID2|PYGL|MMP15|PLAT|COL1A1|GMNN|ACTR3B|LYVE1|CCNB1|THBS1|WNT2|TIMP3|GATA6|CGN|DCK|NCF1|COL6A3|COL14A1|ANPEP|PLK1|DAB2|ANGPT2|FLNC|FLRT3|FN1|COL18A1|IQGAP3|NPR1|BAG3|ADRB1|KLHL31|PLPP3|DHCR24|COX4I2|EGFL6|IGFBP3|IL6|CEBPD|CCN1|RACGAP1|SLC9A3R2|RAI14|EBF2|FAU|CFL1|H2AX|ENO2|VIM|MRC1|CNN2|LPL	128	277|286|271|388|451|313|778|1054|949|784|490|1669|295|1729|1747|1723|1966|319|307|433|796|1210|514|1225|2482|331|325|1303|400|2395|2443|3238|1195|2173|1897|1672|643|355|886|595|718|3217|1882|3094|3058|1057|1144|253|553|508|2251|460	3.70E-05		BTO:0000174	0.208618615	0
528	18	TISSUES		Bone marrow	0.0197	C3|LYVE1|THBS1|BST1|CD109|COL6A3|MAD2L1|ANPEP|CSPG4|TRIM14|FN1|PLXNB1|CD163|AGT|IGFBP3|CFB|HGFAC|HSPH1	128	466|949|490|1549|1558|319|772|433|472|2524|331|3265|496|502|643|445|1633|2737	1.50E-04		BTO:0000141	0.170553377	0
519	18	TISSUES		Cerebellum	0.0197	CBLN1|GPR83|TSPAN13|CALB1|CKMT1B|CALB2|GRIN2A|ATF3|C1QC|PTCHD1|ALDOC|CEBPD|PENK|SLC16A3|GRIN2B|LHX1|NOS1|LPL	128	367|3124|3112|382|424|376|1012|964|910|2866|247|886|901|3019|1018|1654|1642|460	1.20E-04		BTO:0000232	0.170553377	0
6642	111	TISSUES		Head	0.0197	PYGM|EFNB1|PYGL|CBLN1|CTSH|PLAT|NEFM|COL1A1|SLC1A4|GPR83|ATP1B2|GADD45G|SNAP25|CHRM3|ACTR3B|MRAP2|ENPP2|CCN3|APH1B|TSPAN13|SLC5A7|UPK1B|KCNN2|BST1|TNC|CENPE|CALB1|WNT2|TIMP3|RHCG|OTOF|STXBP5L|GFRA3|TRIM7|SLC1A2|WIF1|CCNB2|NCF1|S100A1|NIPAL1|CKMT1B|ENTPD3|MYRIP|GPR22|CALB2|GLS2|NEFH|CSPG4|KCNK10|ANGPT2|HTR1A|BAIAP3|BCAN|GRIN2A|UNC5B|LYPD6|FLRT3|HRH3|TRIM14|ATF3|FN1|PLXNB1|RRM2|AGT|NEK2|NPR1|BAG3|C…	128	217|277|271|367|430|451|526|313|856|3124|3169|958|370|1045|1054|3208|1183|1201|3133|3112|1333|1543|3256|1549|301|760|382|1669|295|3232|1039|1033|1768|3205|547|1678|724|1966|259|3229|424|406|3160|3184|376|343|559|472|3181|514|532|2377|1570|1012|2476|3259|2482|2518|2524|964|331|3265|418|502|754|400|2395|1000|3196|220|1195|2173|2815|910|2347|3214|3172|2866|2380|643|247|3199|3211|355|886|2854|3244|30…	1.20E-04		BTO:0000282	0.170553377	0
2542	53	TISSUES		Organism form	0.0197	EFNB1|NID2|PYGL|MMP15|PLAT|COL1A1|GMNN|ACTR3B|LYVE1|CCNB1|THBS1|WNT2|TIMP3|GATA6|CGN|DCK|NCF1|COL6A3|COL14A1|ANPEP|PLK1|DAB2|ANGPT2|FLNC|FLRT3|FN1|COL18A1|IQGAP3|NPR1|BAG3|ADRB1|KLHL31|PLPP3|DHCR24|COX4I2|EGFL6|IGFBP3|SYCP3|IL6|CEBPD|CCN1|RACGAP1|SLC9A3R2|RAI14|EBF2|FAU|CFL1|H2AX|ENO2|VIM|MRC1|CNN2|LPL	128	277|286|271|388|451|313|778|1054|949|784|490|1669|295|1729|1747|1723|1966|319|307|433|796|1210|514|1225|2482|331|325|1303|400|2395|2443|3238|1195|2173|1897|1672|643|2908|355|886|595|718|3217|1882|3094|3058|1057|1144|253|553|508|2251|460	1.20E-04		BTO:0000284	0.170553377	0
565	19	TISSUES		Hindbrain	0.0197	CBLN1|GPR83|TSPAN13|CALB1|CKMT1B|CALB2|GRIN2A|ATF3|AGT|C1QC|PTCHD1|ALDOC|CEBPD|PENK|SLC16A3|GRIN2B|LHX1|NOS1|LPL	128	367|3124|3112|382|424|376|1012|964|502|910|2866|247|886|901|3019|1018|1654|1642|460	1.20E-04		BTO:0000672	0.170553377	0
6016	102	TISSUES		Nervous system	0.0197	EFNB1|PYGL|OLFM4|CBLN1|PLAT|NEFM|COL1A1|SLC1A4|GPR83|ATP1B2|GADD45G|SNAP25|CHRM3|ACTR3B|MRAP2|ENPP2|CCN3|APH1B|TSPAN13|SLC5A7|KCNN2|BST1|TNC|CALB1|WNT2|TIMP3|OTOF|STXBP5L|GFRA3|SLC1A2|WIF1|KIF6|CCNB2|NCF1|S100A1|CKMT1B|ENTPD3|MYRIP|GPR22|CALB2|GLS2|NEFH|CSPG4|KCNK10|ANGPT2|HTR1A|BAIAP3|FLNC|BCAN|GRIN2A|UNC5B|LYPD6|FLRT3|HRH3|ATF3|FN1|PLXNB1|COL18A1|RRM2|AGT|BAG3|CHRNA4|JUN|PLPP3|DHCR24|VSTM2L|C1Q…	128	277|271|3163|367|451|526|313|856|3124|3169|958|370|1045|1054|3208|1183|1201|3133|3112|1333|3256|1549|301|382|1669|295|1039|1033|1768|547|1678|1312|724|1966|259|424|406|3160|3184|376|343|559|472|3181|514|532|2377|1225|1570|1012|2476|3259|2482|2518|964|331|3265|325|418|502|2395|1000|220|1195|2173|2815|910|2347|3214|3172|2866|643|247|571|3199|3211|355|886|2854|3244|901|862|3247|895|1882|280|3058|295…	1.70E-04		BTO:0001484	0.170553377	0
1307	33	TISSUES		Skeletal system	0.0197	PYGM|NID2|COL1A1|C3|SNAP25|LYVE1|THBS1|BST1|TNC|TRIM7|CD109|COL6A3|MAD2L1|ANPEP|CSPG4|FLNC|COL10A1|BCAN|TRIM14|FN1|PLXNB1|CD163|AGT|DHCR24|IGFBP3|SLC4A4|CFB|HGFAC|CFL1|PHKG1|VIM|NOS1|HSPH1	128	217|286|313|466|370|949|490|1549|301|3205|1558|319|772|433|472|1225|655|1570|2524|331|3265|496|502|2173|643|3016|445|1633|1057|265|553|1642|2737	1.10E-04		BTO:0001486	0.170553377	0
1534	36	TISSUES		Forebrain	0.0228	SLC1A4|ATP1B2|SNAP25|ACTR3B|MRAP2|CCN3|SLC5A7|KCNN2|BST1|CALB1|OTOF|GFRA3|SLC1A2|NCF1|S100A1|CKMT1B|CALB2|ANGPT2|BAIAP3|BCAN|UNC5B|LYPD6|HRH3|AGT|CHRNA4|SLC39A12|LANCL3|ALDOC|JAKMIP1|CHN1|NPY5R|ENO2|SLCO1C1|VIM|SLC16A3|GRIN2B	128	856|3169|370|1054|3208|1201|1333|3256|1549|382|1039|1768|547|1966|259|424|376|514|2377|1570|2476|3259|2518|502|1000|3214|3172|247|2854|3244|895|253|2266|553|3019|1018	2.10E-04		BTO:0000478	0.164206515	0
759	22	TISSUES		Cerebral lobe	0.0284	SLC1A4|ATP1B2|SNAP25|ACTR3B|MRAP2|CCN3|KCNN2|CALB1|NCF1|CKMT1B|CALB2|BAIAP3|UNC5B|LYPD6|CHRNA4|ALDOC|CHN1|NPY5R|ENO2|SLCO1C1|SLC16A3|GRIN2B	128	856|3169|370|1054|3208|1201|3256|382|1966|424|376|2377|2476|3259|1000|247|3244|895|253|2266|3019|1018	2.70E-04		BTO:0000445	0.154668166	0
8	3	TISSUES		M2 macrophage	0.0284	CD163|IL6|MRC1	128	496|355|508	2.80E-04		BTO:0006111	0.154668166	0
5825	98	TISSUES		Central nervous system	0.0332	EFNB1|PYGL|CBLN1|PLAT|NEFM|COL1A1|SLC1A4|GPR83|ATP1B2|GADD45G|SNAP25|CHRM3|ACTR3B|MRAP2|ENPP2|CCN3|APH1B|TSPAN13|SLC5A7|KCNN2|BST1|TNC|CALB1|WNT2|TIMP3|OTOF|STXBP5L|GFRA3|SLC1A2|WIF1|KIF6|CCNB2|NCF1|S100A1|CKMT1B|MYRIP|GPR22|CALB2|GLS2|NEFH|CSPG4|KCNK10|ANGPT2|HTR1A|BAIAP3|FLNC|BCAN|GRIN2A|UNC5B|LYPD6|FLRT3|HRH3|ATF3|FN1|PLXNB1|RRM2|AGT|BAG3|CHRNA4|JUN|PLPP3|DHCR24|VSTM2L|C1QC|GABBR1|SLC39A12|LAN…	128	277|271|367|451|526|313|856|3124|3169|958|370|1045|1054|3208|1183|1201|3133|3112|1333|3256|1549|301|382|1669|295|1039|1033|1768|547|1678|1312|724|1966|259|424|3160|3184|376|343|559|472|3181|514|532|2377|1225|1570|1012|2476|3259|2482|2518|964|331|3265|418|502|2395|1000|220|1195|2173|2815|910|2347|3214|3172|2866|643|247|3199|3211|355|886|2854|3244|901|862|3247|895|1882|280|3058|2950|1057|253|2266|5…	3.40E-04		BTO:0000227	0.147886192	0
9	3	TISSUES		M1 macrophage	0.0346	CD163|IL6|MRC1	128	496|355|508	3.70E-04		BTO:0006110	0.14609239	0
2804	55	TISSUES		Internal female genital organ	0.0355	NID2|PYGL|MMP15|PLAT|COL1A1|C3|CCNB1|THBS1|KIF23|TIPIN|MCM4|ASF1B|KCNN2|WNT2|TIMP3|RHCG|MMP10|NCF1|PTGIR|COL6A3|COL14A1|PLK1|DAB2|SPHK1|ANGPT2|FLNC|FN1|COL18A1|NPR1|BAG3|ADRB1|JUN|PLPP3|DHCR24|CDC20|COX4I2|EGFL6|IGFBP3|FBLN2|CEBPD|CCN1|SLC9A3R2|TMPRSS4|RAI14|NTRK1|FAU|CFL1|H2AX|ENO2|VIM|ASB2|MRC1|CNN2|TK1|LPL	128	286|271|388|451|313|466|784|490|742|829|688|700|3256|1669|295|3232|586|1966|3103|319|307|796|1210|1189|514|1225|331|325|400|2395|2443|220|1195|2173|802|1897|1672|643|337|886|595|3217|1762|1882|280|3058|1057|1144|253|553|3175|508|2251|610|460	3.90E-04		BTO:0003099	0.144977165	0
25	4	TISSUES		Serum	0.0359	C3|AGT|IL6|HGFAC	128	466|502|355|1633	4.10E-04		BTO:0001239	0.144490555	0
5733	96	TISSUES		Brain	0.04	EFNB1|PYGL|CBLN1|PLAT|NEFM|COL1A1|SLC1A4|GPR83|ATP1B2|GADD45G|SNAP25|CHRM3|ACTR3B|MRAP2|ENPP2|CCN3|APH1B|TSPAN13|SLC5A7|KCNN2|BST1|TNC|CALB1|WNT2|TIMP3|OTOF|STXBP5L|GFRA3|SLC1A2|WIF1|CCNB2|NCF1|S100A1|CKMT1B|MYRIP|GPR22|CALB2|GLS2|NEFH|CSPG4|KCNK10|ANGPT2|HTR1A|BAIAP3|BCAN|GRIN2A|UNC5B|LYPD6|FLRT3|HRH3|ATF3|FN1|PLXNB1|RRM2|AGT|BAG3|CHRNA4|JUN|PLPP3|DHCR24|VSTM2L|C1QC|GABBR1|SLC39A12|LANCL3|PTCHD1…	128	277|271|367|451|526|313|856|3124|3169|958|370|1045|1054|3208|1183|1201|3133|3112|1333|3256|1549|301|382|1669|295|1039|1033|1768|547|1678|724|1966|259|424|3160|3184|376|343|559|472|3181|514|532|2377|1570|1012|2476|3259|2482|2518|964|331|3265|418|502|2395|1000|220|1195|2173|2815|910|2347|3214|3172|2866|643|247|3199|3211|355|886|2854|3244|901|862|3247|895|1882|280|3058|2950|1057|253|2266|553|3019|10…	4.90E-04		BTO:0000142	0.139794001	0
299	12	TISSUES		Hippocampus	0.04	SLC1A4|SNAP25|KCNN2|CALB1|CKMT1B|CALB2|BAIAP3|CHRNA4|CHN1|NPY5R|SLC16A3|GRIN2B	128	856|370|3256|382|424|376|2377|1000|3244|895|3019|1018	4.90E-04		BTO:0000601	0.139794001	0
10	3	TISSUES		Pyramidal neuron	0.04	CALB1|CALB2|GRIN2B	128	382|376|1018	4.80E-04		BTO:0003102	0.139794001	0
11	3	TISSUES		Fiber	0.0443	TGM1|FN1|IL6	128	3178|331|355	6.00E-04		BTO:0000450	0.135359627	0
811	22	TISSUES		Limbic system	0.0458	SLC1A4|SNAP25|ACTR3B|MRAP2|CCN3|SLC5A7|KCNN2|CALB1|CKMT1B|MYRIP|CALB2|BAIAP3|UNC5B|LYPD6|AGT|CHRNA4|CHN1|NPY5R|SLCO1C1|SLC16A3|GRIN2B|SNTG1	128	856|370|1054|3208|1201|1333|3256|382|424|3160|376|2377|2476|3259|502|1000|3244|895|2266|3019|1018|3127	6.40E-04		BTO:0000928	0.133913452	0
147	8	TISSUES		Nerve	0.0468	CALB1|CALB2|HTR1A|HRH3|CCK|VIM|GRIN2B|SNTG1	128	382|376|532|2518|571|553|1018|3127	6.80E-04		BTO:0000925	0.132975415	0
2021	42	TISSUES		Alimentary canal	0.049	TGM1|OLFM4|NME4|COL1A1|C3|CCNB1|THBS1|APH1B|TSPAN13|RHCG|MMP10|CD109|NCF1|COL6A3|ANPEP|PLK1|CKMT1B|SOAT2|ENTPD3|CALB2|ANGPT2|FLNC|NLRP3|CIDEB|FN1|RRM2|NEK2|CDC20|XDH|STEAP4|IGFBP3|ALDOC|IL6|TMPRSS4|CFB|NTRK1|FAU|CFL1|ENO2|VIM|MAP3K9|ASB2	128	3178|3163|397|313|466|784|490|3133|3112|3232|586|1558|1966|319|433|796|424|2170|406|376|514|1225|2488|3262|331|418|754|802|1984|3097|643|247|355|1762|445|280|3058|1057|253|553|2755|3175	7.30E-04		BTO:0000058	0.130980392	0
1707	37	TISSUES		Respiratory system	0.049	MMP15|CTSH|PLAT|COL1A1|C3|GADD45G|THBS1|KIF23|COL8A1|WNT2|NCF1|PTGIR|MAD2L1|PLK1|CKMT1B|FEN1|CALB2|ANGPT2|FLNC|TRIM14|ATF3|FN1|BAG3|JUN|CYP4B1|STEAP4|IGFBP3|IL6|CEBPD|CCN1|SLC9A3R2|SLC15A2|CFL1|H2AX|VIM|TMEM30B|LPL	128	388|430|451|313|466|958|490|742|289|1669|1966|3103|772|796|424|730|376|514|1225|2524|964|331|2395|220|3130|3097|643|355|886|595|3217|862|1057|1144|553|3154|460	7.40E-04		BTO:0000203	0.130980392	0
3338	96	UniProt Keywords		Disulfide bond	1.44E-13	EFNB1|NID2|OLFM4|CBLN1|MMP15|CTSH|PLAT|LFNG|COL1A1|SYT10|INHBA|GPR83|C3|CD93|ATP1B2|CHRM3|LYVE1|FST|ENPP2|CCN3|THBS1|LTBP2|BST1|TNC|WNT2|TIMP3|VWDE|MMP10|IGSF10|GPR26|WIF1|CD109|HTR5A|PTGIR|COL6A3|COL14A1|ANPEP|ENTPD3|KREMEN2|CSPG4|ANGPT2|HTR1A|BCAN|GDF3|COL7A1|GRIN2A|UNC5B|NLRP3|FLRT3|ILDR1|FN1|PLXNB1|CD163|COL18A1|AGT|NPR1|ADRB1|CHRNA4|VSTM2L|C1QC|F7|NPPB|GABBR1|IGFBPL1|XDH|EGFL6|IGFBP3|ADAMTS7…	128	277|286|3163|367|388|430|451|3118|313|679|577|3124|466|919|3169|1045|949|880|1183|1201|490|616|1549|301|1669|295|3121|586|3100|1813|1678|1558|985|3103|319|307|433|406|3145|472|514|532|1570|1174|664|1012|2476|2488|2482|1756|331|3265|496|325|502|400|2443|1000|2815|910|478|565|2347|3253|1984|1672|643|2899|3187|484|1552|628|337|355|2695|2869|3016|595|901|3202|1762|445|1633|2902|895|280|2950|2671|2266…	2.14E-16		KW-1015	1.284163751	0
4386	107	UniProt Keywords		Glycoprotein	4.06E-11	EFNB1|NID2|OLFM4|CBLN1|MMP15|CTSH|PLAT|NEFM|LFNG|COL1A1|SLC1A4|INHBA|GPR83|C3|CD93|ATP1B2|CHRM3|LYVE1|FST|MRAP2|ENPP2|CCN3|THBS1|LTBP2|TSPAN13|SLC5A7|UPK1B|BST1|TNC|WNT2|RHCG|GFRA3|VWDE|SLC1A2|IGSF10|WIF1|CD109|FRRS1|HTR5A|PTGIR|NIPAL1|COL6A3|COL14A1|ANPEP|ENTPD3|GPR22|KREMEN2|CSPG4|KCNK10|ANGPT2|HTR1A|BCAN|GDF3|COL7A1|GRIN2A|UNC5B|LYPD6|FLRT3|HRH3|FN1|GPR160|PLXNB1|CD163|COL18A1|AGT|NPR1|ADRB1|C…	128	277|286|3163|367|388|430|451|526|3118|313|856|577|3124|466|919|3169|1045|949|880|3208|1183|1201|490|616|3112|1333|1543|1549|301|1669|3232|1768|3121|547|3100|1678|1558|3109|985|3103|3229|319|307|433|406|3184|3145|472|3181|514|532|1570|1174|664|1012|2476|3259|2482|2518|331|3091|3265|496|325|502|400|2443|1000|1195|910|478|565|2347|3253|2866|3097|1672|643|2899|3187|484|3190|1552|604|337|2959|355|2695…	1.21E-13		KW-0325	1.039147397	0
267	23	UniProt Keywords		Extracellular matrix	3.40E-10	NID2|COL1A1|THBS1|COL8A1|LTBP2|TNC|WNT2|TIMP3|MMP10|COL6A3|COL14A1|COL10A1|BCAN|COL7A1|FN1|COL18A1|EGFL6|ADAMTS7|ADAMTS20|COL28A1|FBLN2|ADAMTS12|LPL	128	286|313|490|289|616|301|1669|295|586|319|307|655|1570|664|331|325|1672|2899|3187|628|337|2902|460	1.52E-12		KW-0272	0.946852108	0
1839	58	UniProt Keywords		Secreted	7.54E-09	NID2|OLFM4|CBLN1|PLAT|COL1A1|INHBA|C3|FST|ENPP2|CCN3|THBS1|COL8A1|LTBP2|TNC|WNT2|TIMP3|VWDE|MMP10|IGSF10|WIF1|COL6A3|COL14A1|ANGPT2|COL10A1|BCAN|GDF3|COL7A1|LYPD6|NLRP3|FLRT3|FN1|PLXNB1|CD163|COL18A1|AGT|C1QC|F7|NPPB|GABBR1|IGFBPL1|XDH|EGFL6|IGFBP3|ADAMTS7|ADAMTS20|CCK|CNTN4|COL28A1|FBLN2|IL6|CCN1|PENK|GASK1A|CFB|HGFAC|ADAMTS12|METRN|LPL	128	286|3163|367|451|313|577|466|880|1183|1201|490|289|616|301|1669|295|3121|586|3100|1678|319|307|514|655|1570|1174|664|3259|2488|2482|331|3265|496|325|502|910|478|565|2347|3253|1984|1672|643|2899|3187|571|1552|628|337|355|595|901|3235|445|1633|2902|3148|460	4.49E-11		KW-0964	0.812262865	0
3277	81	UniProt Keywords		Signal	4.78E-08	EFNB1|NID2|OLFM4|CBLN1|MMP15|CTSH|PLAT|COL1A1|INHBA|GPR83|C3|CD93|LYVE1|FST|ENPP2|CCN3|THBS1|COL8A1|LTBP2|BST1|TNC|WNT2|TIMP3|GFRA3|VWDE|MMP10|IGSF10|WIF1|CD109|COL6A3|COL14A1|KREMEN2|CSPG4|ANGPT2|COL10A1|BCAN|GDF3|COL7A1|GRIN2A|UNC5B|LYPD6|FLRT3|ILDR1|FN1|PLXNB1|CD163|COL18A1|AGT|NPR1|CHRNA4|DHCR24|VSTM2L|C1QC|F7|NPPB|GABBR1|IGFBPL1|EGFL6|IGFBP3|ADAMTS7|ADAMTS20|LRP1B|CCK|LRRC3B|CNTN4|COL28A1|FB…	128	277|286|3163|367|388|430|451|313|577|3124|466|919|949|880|1183|1201|490|289|616|1549|301|1669|295|1768|3121|586|3100|1678|1558|319|307|3145|472|514|655|1570|1174|664|1012|2476|3259|2482|1756|331|3265|496|325|502|400|1000|2173|2815|910|478|565|2347|3253|1672|643|2899|3187|484|571|3190|1552|628|337|355|595|901|3235|445|1633|2902|280|2950|3148|508|1018|3226|460	3.56E-10		KW-0732	0.73205721	0
143	13	UniProt Keywords		Hydroxylation	7.78E-06	COL1A1|COL8A1|LTBP2|COL6A3|COL14A1|COL10A1|H1-5|COL7A1|COL18A1|C1QC|F7|COL25A1|ENO2	128	313|289|616|319|307|655|1096|664|325|910|478|604|253	6.94E-08		KW-0379	0.51090204	0
83	10	UniProt Keywords		Collagen	2.07E-05	COL1A1|COL8A1|COL6A3|COL14A1|COL10A1|COL7A1|COL18A1|C1QC|COL25A1|COL28A1	128	313|289|319|307|655|664|325|910|604|628	2.16E-07		KW-0176	0.468402965	0
232	15	UniProt Keywords		EGF-like domain	3.69E-05	NID2|PLAT|CD93|THBS1|LTBP2|TNC|VWDE|WIF1|BCAN|F7|EGFL6|LRP1B|FBLN2|HGFAC|FAT3	128	286|451|919|490|616|301|3121|1678|1570|478|1672|484|337|1633|2950	4.39E-07		KW-0245	0.443297363	0
478	19	UniProt Keywords		Cell adhesion	0.001	NID2|OLFM4|CD93|ATP1B2|THBS1|COL8A1|TNC|COL6A3|COL14A1|COL7A1|FLRT3|FN1|COL18A1|EGFL6|CNTN4|COL28A1|RADIL|CCN1|FAT3	128	286|3163|919|3169|490|289|301|319|307|664|2482|331|325|1672|1552|628|3220|595|2950	1.34E-05		KW-0130	0.3	0
40	6	UniProt Keywords		Basement membrane	0.0013	NID2|COL8A1|COL7A1|COL18A1|EGFL6|COL28A1	128	286|289|664|325|1672|628	2.01E-05		KW-0084	0.288605665	0
886	27	UniProt Keywords		Calcium	0.0014	TGM1|NID2|MMP15|COL1A1|SYT10|AVIL|ENPP2|THBS1|CALB1|OTOF|MMP10|S100A1|ENTPD3|CALB2|ANGPT2|COL10A1|GRIN2A|PADI4|F7|EGFL6|LRP1B|FBLN2|CACNA1I|FAT3|MRC1|GRIN2B|LPL	128	3178|286|388|313|679|3166|1183|490|382|1039|586|259|406|376|514|655|1012|2833|478|1672|484|337|2959|2950|508|1018|460	2.30E-05		KW-0106	0.285387196	0
275	13	UniProt Keywords		Mitosis	0.0034	FBXO5|CCNB1|KIF23|TIPIN|CENPE|SMC2|CCNB2|MAD2L1|PLK1|NEK2|CDC20|CCNF|CCNA2	128	685|784|742|829|760|736|724|772|796|754|802|748|790	6.11E-05		KW-0498	0.246852108	0
280	13	UniProt Keywords		Cleavage on pair of basic residues	0.0038	MMP15|PLAT|INHBA|C3|ENPP2|GDF3|F7|ADAMTS7|ADAMTS20|CCK|PENK|CFB|ADAMTS12	128	388|451|577|466|1183|1174|478|2899|3187|571|901|445|2902	7.28E-05		KW-0165	0.24202164	0
651	21	UniProt Keywords		Cell cycle	0.0043	FBXO5|GMNN|CCNB1|KIF23|TIPIN|MCM4|CENPE|SMC2|CCNB2|MAD2L1|PLK1|CHAF1A|DSCC1|NEK2|CDC20|SYCP3|CCNF|RACGAP1|H2AX|DDIT3|CCNA2	128	685|778|784|742|829|688|760|736|724|772|796|1078|706|754|802|2908|748|718|1144|973|790	9.06E-05		KW-0131	0.236653154	0
384	15	UniProt Keywords		Cell division	0.0057	FBXO5|CCNB1|KIF23|TIPIN|CENPE|SMC2|CCNB2|MAD2L1|PLK1|NEK2|CDC20|SYCP3|CCNF|RACGAP1|CCNA2	128	685|784|742|829|760|736|724|772|796|754|802|2908|748|718|790	1.30E-04		KW-0132	0.224412514	0
3277	64	UniProt Keywords		Cell membrane	0.0057	EFNB1|CBLN1|GPR83|ATP1B2|SNAP25|CHRM3|MRAP2|SLC5A7|BST1|RHCG|OTOF|STXBP5L|GFRA3|SLC1A2|GPR26|CD109|HTR5A|PTGIR|ANPEP|GPR22|CSPG4|SPHK1|GJD4|HTR1A|BAIAP3|GRIN2A|UNC5B|LYPD6|FLRT3|GJB5|HRH3|ILDR1|GPR160|ARC|PLXNB1|CD163|ADRB1|CHRNA4|PLPP3|GABBR1|PTCHD1|STEAP4|SYT8|CNTN4|ADRA2C|SLC4A4|RACGAP1|SLC9A3R2|SLC15A2|CAMKV|PIK3CG|NPY5R|NTRK1|CFL1|ENO2|CCR3|SLCO1C1|TMEM30B|MRC1|SLC16A3|GRIN2B|NOS1|SLC6A1|LPL	128	277|367|3124|3169|370|1045|3208|1333|1549|3232|1039|1033|1768|547|1813|1558|985|3103|433|3184|472|1189|2329|532|2377|1012|2476|3259|2482|2332|2518|1756|3091|2458|3265|496|2443|1000|1195|2347|2866|3097|2302|1552|2695|3016|718|3217|862|3247|1978|895|280|1057|253|2671|2266|3154|508|3019|1018|1642|1027|460	1.30E-04		KW-1003	0.224412514	0
971	26	UniProt Keywords		Developmental protein	0.0099	EFNB1|LFNG|GADD45G|ASF1B|CENPE|WNT2|IGSF10|WIF1|ANPEP|CSPG4|DAB2|ANGPT2|GDF3|UNC5B|FLRT3|ARC|GCM2|EGFL6|RADIL|RACGAP1|EBF2|NTRK1|FAT3|METRN|LHX1|MYT1L	128	277|3118|958|700|760|1669|3100|1678|433|472|1210|514|1174|2476|2482|2458|3142|1672|3220|718|3094|280|2950|3148|1654|2449	2.50E-04		KW-0217	0.200436481	0
4794	84	UniProt Keywords		Repeat	0.0122	NID2|MMP15|PLAT|NEFM|COL1A1|SYT10|CD93|SNAP25|FST|AVIL|ENPP2|THBS1|COL8A1|LTBP2|TNC|CALB1|GATA6|OTOF|STXBP5L|VWDE|MMP10|IGSF10|WIF1|NCF1|S100A1|COL6A3|COL14A1|PLK1|MYRIP|ARMC4|SHCBP1|CALB2|GLS2|NEFH|CSPG4|ANKFN1|BAIAP3|FLNC|COL10A1|BCAN|COL7A1|UNC5B|NLRP3|FLRT3|FN1|PLXNB1|CD163|COL18A1|IQGAP3|BAG3|KLHL31|CDC20|C1QC|F7|GABBR1|KLHL34|EGFL6|SYT8|ADAMTS7|ADAMTS20|LRP1B|MYO1B|LRRC3B|CNTN4|COL25A1|COL2…	128	286|388|451|526|313|679|919|370|880|3166|1183|490|289|616|301|382|1729|1039|1033|3121|586|3100|1678|1966|259|319|307|796|3160|1711|694|376|343|559|472|3223|2377|1225|655|1570|664|2476|2488|2482|331|3265|496|325|1303|2395|3238|802|910|478|2347|2380|1672|2302|2899|3187|484|3193|3190|1552|604|628|337|2959|439|3217|445|1633|2902|1882|280|2950|2755|3175|508|2251|1654|2221|2527|2449	3.30E-04		KW-0677	0.191364017	0
210	10	UniProt Keywords		Zymogen	0.0144	MMP15|CTSH|PLAT|MMP10|F7|ADAMTS7|ADAMTS20|CFB|HGFAC|ADAMTS12	128	388|430|451|586|478|2899|3187|445|1633|2902	4.10E-04		KW-0865	0.184163751	0
112	7	UniProt Keywords		Symport	0.0227	SLC1A4|SLC5A7|SLC1A2|SLC4A4|SLC15A2|SLC16A3|SLC6A1	128	856|1333|547|3016|862|3019|1027	6.80E-04		KW-0769	0.164397414	0
30	4	UniProt Keywords		Cyclin	0.0239	CCNB1|CCNB2|CCNF|CCNA2	128	784|724|748|790	7.70E-04		KW-0195	0.16216021	0
12	3	UniProt Keywords		Vasoactive	0.0239	AGT|NPR1|NPPB	128	502|400|565	7.50E-04		KW-0838	0.16216021	0
155	8	UniProt Keywords		Calmodulin-binding	0.0274	KCNN2|SPHK1|IQGAP3|MYO1B|CAMKV|PHKG1|CNN2|NOS1	128	3256|1189|1303|3193|3247|265|2251|1642	9.40E-04		KW-0112	0.156224944	0
88	6	UniProt Keywords		Heparin-binding	0.0299	THBS1|LTBP2|FN1|COL25A1|CCN1|LPL	128	490|616|331|604|595|460	0.0011		KW-0358	0.152432881	0
16	3	UniProt Keywords		Kringle	0.0412	PLAT|KREMEN2|HGFAC	128	451|3145|1633	0.0015		KW-0420	0.138510278	0
131	7	UniProt Keywords		Angiogenesis	0.0415	COL8A1|ANPEP|CSPG4|ANGPT2|UNC5B|FN1|PIK3CG	128	289|433|472|514|2476|331|1978	0.0016		KW-0037	0.13819519	0
218	13	WikiPathways		Network map of SARS-CoV-2 signaling pathway	0.0047	CCNB1|CCNB2|COL7A1|NLRP3|FN1|CD163|RRM2|AGT|JUN|IGFBP3|IL6|CFB|NTRK1	128	784|724|664|2488|331|496|418|502|220|643|355|445|280	6.01E-06		WP5115	0.232790214	0
87	7	WikiPathways		Retinoblastoma gene in cancer	0.0221	CCNB1|MCM4|SMC2|DCK|CCNB2|RRM2|CCNA2	128	784|688|736|1723|724|418|790	1.60E-04		WP2446	0.165560773	0
100	8	WikiPathways		Burn wound healing	0.0221	COL1A1|INHBA|FST|TNC|FN1|IL6|VIM|CNN2	128	313|577|880|301|331|355|553|2251	5.66E-05		WP5055	0.165560773	0
140	9	WikiPathways		Neuroinflammation and glutamatergic signaling	0.0221	SLC1A4|SLC1A2|GLS2|GRIN2A|ARC|IL6|CFL1|GRIN2B|NOS1	128	856|547|343|1012|2458|355|1057|1018|1642	9.65E-05		WP5083	0.165560773	0
33	5	WikiPathways		Monoamine GPCRs	0.0221	CHRM3|HTR5A|HTR1A|ADRB1|ADRA2C	128	1045|985|532|2443|2695	9.68E-05		WP58	0.165560773	0
32	5	WikiPathways		Monoamine transport	0.0221	SLC5A7|HRH3|AGT|NOS1|SLC6A1	128	1333|2518|502|1642|1027	8.49E-05		WP727	0.165560773	0
65	6	WikiPathways		Physico-chemical features and toxicity-associated pathways	0.0234	NEFM|NEFH|FN1|JUN|PIK3CG|NOS1	128	526|559|331|220|1978|1642	2.40E-04		WP3680	0.163078414	0
271	12	WikiPathways		IL-18 signaling pathway	0.0234	COL1A1|SYT10|TIMP3|CCNB2|NCF1|ATF3|FN1|JUN|NPPB|IL6|GRIN2B|CCNA2	128	313|679|295|724|1966|964|331|220|565|355|1018|790	2.10E-04		WP4754	0.163078414	0
46	5	WikiPathways		NO/cGMP/PKG mediated neuroprotection	0.0345	GRIN2A|NPR1|NPPB|GRIN2B|NOS1	128	1012|400|565|1018|1642	4.00E-04		WP4008	0.14621809	0
256	11	WikiPathways		GPCRs, class A rhodopsin-like	0.0381	GPR83|CHRM3|HTR5A|PTGIR|GPR22|HTR1A|HRH3|ADRB1|ADRA2C|NPY5R|CCR3	128	3124|1045|985|3103|3184|532|2518|2443|2695|895|2671	4.90E-04		WP455	0.141907502	0
